# Supplementary material for: Effects of autophagy modulators tamoxifen and chloroquine on the expression profiles of long non-coding RNAs in MIAMI cells exposed to IFNγ
Source: PLoS One. 2022 Apr 21;17(4):e0266179. doi: 10.1371/journal.pone.0266179 (PMC9022845; doi:10.1371/journal.pone.0266179)
Supplement: S1 Data — (XLSX) [file pone.0266179.s002.xlsx]

## Sheet: Sheet1
Gene Name	IFvsNO	IFTXvsNO	IFCQvsNO
AC011997.1	577.192	1044.36	2026.11
NRIR	172.421	561.587	1978.28
USP30-AS1	691.976	883.244	668.784
SLC26A4-AS1	56.0836	93.8887	119.472
AC004988.1	2.47548	43.8663	112.255
SEPT4-AS1	29.9867	72.0116	108.964
AL138828.1	10.984	36.2944	92.9244
AC007728.2	29.6993	50.8877	91.5631
AC083862.2	43.993	60.7135	82.3469
AP006565.1	28.1979	60.4687	68.6723
AC008063.1	8.97115	18.0529	67.4213
AP001610.1	16.7079	40.4745	47.1687
AC108673.2	4.44727	4.54644	45.6641
AC007991.4	33.1727	28.1851	43.9011
XXYLT1-AS2	8.73673	34.2278	43.4992
AL162457.2	14.59	52.8572	43.4297
AL138787.2	20.0944	29.5358	42.4923
AC131011.1	3.1333	12.0018	39.7551
AC012363.1	74.3413	57.6168	39.2524
ZFY-AS1	43.2827	77.1804	39.1481
AC243772.2	5.31372	9.26832	34.6758
AC080023.1	10.8648	24.6309	34.533
AP003049.2	22.5417	25.6006	33.8268
AL157871.4	44.3437	32.0551	33.2311
TMEM51-AS1	13.7098	17.4739	32.7967
DLGAP4-AS1	17.7742	16.7791	32.09
AC011511.5	18.6448	22.7685	31.9751
AL354732.1	7.68315	11.0107	31.1523
LINC00525	29.0909	22.4787	28.3684
AC068189.1	5.8928	29.7547	25.9886
TMEM108-AS1	6.24365	8.18735	25.0898
AL021707.6	2.78979	7.02818	23.7163
AC022601.1	32.4904	56.895	23.4176
AC089983.1	2.33492	5.26086	23.3577
AC099063.1	12.6235	11.9379	23.2357
PKN2-AS1	9.37361	10.1616	23.0041
Z84488.1	17.4655	26.0985	22.7699
SLC8A1-AS1	32.029	50.251	21.5643
AC116312.1	33.6524	37.5352	21.5439
AC087627.1	13.7214	16.8461	19.9519
ZNF341-AS1	20.7026	16.5245	19.6799
AL357033.4	9.7617	22.6588	19.3779
AL512306.3	29.3843	23.2276	19.3436
AC078795.1	6.59566	12.6702	18.2894
AP000873.3	4.44072	11.3652	17.8517
AC020634.1	7.75691	4.19488	17.4432
AC008105.3	41.8888	28.3623	17.1509
AC009121.2	8.82681	25.1326	16.9606
AC243571.2	4.72133	8.86521	16.8451
AJ003147.2	11.1163	12.7294	16.7937
AP001970.1	5.18562	7.5337	16.6342
GATA2-AS1	4.03826	4.52137	16.3683
AC005899.8	5.32762	5.64317	16.2687
AL355312.3	4.66415	9.63871	15.7941
AC090912.1	7.5866	16.6473	15.7647
AL357060.2	2.16758	3.62338	15.2546
PYCARD-AS1	10.0654	9.70649	15.189
AL445685.1	10.6991	8.81798	14.6773
CFAP58-AS1	3.54916	3.4176	14.6539
AC116424.1	9.23772	28.9346	14.5487
Z84484.1	21.279	21.145	14.1271
AL136131.3	7.60522	12.6311	13.5934
AC079354.3	5.56464	10.9293	13.5513
AL021707.7	3.23605	6.44572	13.5097
CPEB1-AS1	15.5862	31.7982	13.2194
AL096678.1	5.00893	8.35381	12.6909
AC010247.2	5.19444	10.7787	12.4684
AL512638.2	14.6926	17.5295	12.3521
AC036176.1	4.85297	9.48201	12.3124
OSTN-AS1	6.45345	4.93172	12.2211
AC005261.3	10.4286	6.64402	11.9107
AP002992.1	9.97483	16.4679	11.826
AC121761.1	3.10707	5.05056	11.6506
AC020934.1	9.01081	7.13327	11.2691
AC083949.1	14.5249	8.66683	11.0911
SYNPR-AS1	2.63377	3.10393	11.0813
FAM212B-AS1	2.97946	4.09537	10.9304
AL449106.1	6.88526	9.61585	10.6377
AC009119.1	3.91632	7.57255	10.4437
FOXD3-AS1	5.48924	7.73255	10.4144
AGBL1-AS1	7.43935	7.86594	10.263
AC010136.1	2.76034	3.36968	10.176
OGFR-AS1	9.87549	8.92443	10.1215
AC136475.2	10.9982	9.03989	10.0263
AL096855.1	5.529	6.76689	10.0119
TARID	4.74266	10.146	9.80884
AF196972.1	7.77865	5.03015	9.59165
TFAP2A-AS1	8.94611	10.2228	9.43769
AC067930.4	9.00116	6.77071	9.39867
AL450992.1	4.42317	9.87451	9.31326
AL096701.3	8.00892	5.60456	9.14168
AC132872.2	7.02233	4.96641	8.8706
GRIK1-AS1	20.8683	12.8528	8.82704
AC009133.1	5.13548	7.7244	8.79249
AL354760.1	3.45789	2.89725	8.69652
AC007552.2	4.16166	6.94472	8.60009
AP006216.1	4.26829	4.67858	8.5774
ADPGK-AS1	3.12365	3.9305	8.48582
AC109927.1	3.49729	4.59644	8.30258
AC133065.2	17.1174	8.78022	8.30036
AC007952.1	7.67575	8.58658	8.2755
AL590666.2	4.87834	8.26807	8.115
AL021707.1	2.06525	3.72565	7.97403
AC087741.1	3.44048	6.30229	7.93576
AL356512.1	15.0764	11.5611	7.86975
AC026790.1	2.73259	8.83234	7.80545
AC027801.1	4.37297	7.17166	7.74738
ZMIZ1-AS1	2.11508	2.60575	7.69377
AC098613.1	6.05974	4.08222	7.62475
AC069431.1	8.90623	7.08206	7.49981
AC022079.2	9.42697	7.74751	7.31617
TNFRSF14-AS1	4.87707	7.52147	7.31394
AL357033.3	3.64558	12.8052	7.29405
AC022364.1	5.04286	9.08271	7.24519
AL109615.3	1.85539	4.91112	7.15623
AC005534.1	6.19821	7.31352	7.07217
AL358790.1	4.70727	4.38711	6.97536
AC110615.1	6.7619	8.13506	6.80597
AC007364.1	5.46779	8.09578	6.74132
AL022069.1	7.87547	4.67248	6.67131
AC090673.1	2.10495	1.77205	6.65508
DLGAP1-AS2	2.23266	3.6385	6.61287
ZNRF3-AS1	3.28631	5.69571	6.59909
AC003986.2	21.6896	19.614	6.56929
AP4B1-AS1	6.26674	19.4372	6.30319
KCNJ2-AS1	2.97094	7.85888	6.29729
AC004771.5	7.4986	5.00206	6.2956
AC104170.1	8.09317	3.37897	6.26454
MIR762HG	3.9023	4.67887	6.12842
FLJ27354	8.2493	8.20436	6.07781
AC092338.2	5.01537	4.39034	6.03828
ACVR2B-AS1	6.8064	8.27753	5.88322
AC103691.1	2.41041	2.45476	5.85146
AC107959.1	3.09039	3.05674	5.79759
AC005840.5	7.99385	8.15759	5.76969
AC092755.2	3.21823	8.09349	5.76752
AC022916.1	3.34933	3.57423	5.60396
APOA1-AS	6.13247	8.73897	5.57563
AC008278.2	2.97206	2.60201	5.52324
AC015691.1	10.6716	8.72185	5.51821
AC092287.1	4.81905	4.2999	5.41873
AC009318.4	2.80709	2.72319	5.38484
MMP25-AS1	9.9564	9.54378	5.33463
AC093484.2	5.50629	7.42444	5.31703
AC008522.1	1.68543	4.05922	5.29162
AC011611.4	1.66406	3.81531	5.2729
AC100771.2	4.8679	5.80328	5.21958
AC099681.1	4.82852	5.80462	5.21583
AP002478.1	1.92888	3.7922	5.21494
AL359265.3	7.9693	5.582	5.19185
AC093726.2	3.93875	3.66149	5.16269
AC079601.1	1.82363	2.22729	5.15483
AL121988.1	3.32034	3.03354	5.04818
AC092809.4	3.36669	2.30094	5.02573
ZEB2-AS1	4.58394	6.49787	5.00174
MYO16-AS1	6.21305	3.72947	5.00118
AL392046.1	4.40862	7.9926	4.95449
AL050403.2	13.5713	10.8579	4.80925
AC010524.1	8.36083	5.99112	4.80807
AL133367.1	5.08182	5.54013	4.76183
AC092802.1	4.4712	6.80196	4.76157
C7orf69	13.1975	10.8458	4.6895
AC004839.1	4.38054	3.04177	4.68161
AL160408.2	2.32874	4.25933	4.67242
AC007666.1	2.65035	1.9385	4.59464
AC002467.1	1.37396	1.55067	4.592
AL353593.1	1.96211	3.05336	4.54521
PARD3-AS1	2.2391	2.25739	4.53705
SMIM2-AS1	3.18576	4.53129	4.52818
AC009005.1	2.24128	3.10112	4.51121
AL139039.3	4.55488	4.19488	4.4983
AC025164.2	5.10464	4.80287	4.49746
AC095055.1	6.58382	4.4509	4.49457
AL592078.1	3.4767	5.368	4.48299
LINC00982	3.16792	3.23968	4.44184
AC007032.1	2.08408	3.74112	4.40561
AC026704.1	7.25216	4.11214	4.35082
AC097460.1	4.28134	6.79053	4.32395
AC124283.1	5.93381	3.3315	4.31697
AC117490.2	4.76968	6.51314	4.27295
AC009902.2	3.95513	2.55879	4.23037
TBX5-AS1	1.97291	2.28438	4.22664
AC137723.1	4.52575	3.5542	4.19442
AC005225.2	2.04587	2.64386	4.18155
LINC01137	2.64347	3.15797	4.14396
PHKA1-AS1	9.4004	10.6131	4.13694
AC040970.1	1.95568	2.36956	4.10632
CACTIN-AS1	4.97087	3.72052	4.05491
AC009318.1	1.66127	3.23783	4.05269
KIAA1614-AS1	1.58495	2.10847	4.00551
AC083809.1	4.54102	10.4319	3.96998
AC104662.3	6.83947	4.95356	3.93938
AC005041.3	2.48491	3.24926	3.92846
AC138207.2	2.04523	2.65731	3.92841
ST7-AS1	4.39557	4.71017	3.90665
AP000238.1	4.04448	5.40739	3.88045
MAP3K20-AS1	4.07938	6.62175	3.87298
CARD8-AS1	1.39114	2.01939	3.84022
AC100800.1	4.07923	20.7356	3.83392
HHIP-AS1	1.41615	2.83872	3.83257
AL731567.1	3.55933	5.76369	3.79505
AP000880.1	2.95398	5.26039	3.76538
AP001269.4	3.42003	1.96358	3.73741
AP001107.4	4.05881	2.81074	3.70078
STT3A-AS1	4.75571	3.66631	3.69622
AC009228.1	5.30551	6.22949	3.69231
RBPMS-AS1	1.8243	3.7287	3.68106
AC010457.1	4.26703	7.42036	3.65722
STXBP5-AS1	1.94502	4.56595	3.65488
PLS3-AS1	1.915	3.37383	3.65108
AC087392.1	3.47531	8.60991	3.61073
CYYR1-AS1	3.37485	5.89565	3.58012
LINC00535	2.46291	3.78255	3.54716
AC007319.1	2.35103	3.3064	3.49631
NEXN-AS1	1.34417	1.34155	3.4748
AP000787.1	2.60815	2.70001	3.47206
LIFR-AS1	4.68586	6.90543	3.43619
AC244453.3	2.27797	2.86482	3.41663
PRMT5-AS1	3.56941	3.53392	3.35658
AC100861.2	1.74265	1.63844	3.33355
AC005540.1	1.63959	3.05389	3.31707
AL591895.1	2.32222	2.71148	3.31304
AL157834.2	2.63308	2.56817	3.30701
TDRKH-AS1	1.55564	2.2464	3.27466
AL161421.1	1.90361	2.73239	3.27161
AL121845.1	2.77972	2.52221	3.23926
CYP51A1-AS1	3.12117	4.94032	3.18809
AC009948.1	1.68686	2.36526	3.15783
AC020978.6	2.59468	3.02684	3.1309
AL139022.2	4.19383	3.62206	3.10905
YEATS2-AS1	2.13771	2.95324	3.10062
AL121574.1	3.59476	3.69599	3.07012
NRSN2-AS1	2.17675	2.64928	3.00099
AC136604.2	3.78996	3.68654	2.99643
AL662844.4	2.7482	3.25997	2.991
AC004241.1	3.52288	3.37867	2.95215
AP000254.1	2.497	2.56975	2.92776
CRTC3-AS1	1.82314	3.01499	2.91091
LRRC2-AS1	4.86647	7.01793	2.88841
AC116407.1	5.28522	4.17224	2.86193
LINC-PINT	1.92242	2.0521	2.85867
AL356020.1	2.18849	2.30145	2.84291
AL158163.1	3.96719	3.36914	2.83769
AC092115.3	1.42085	1.70975	2.83638
DARS-AS1	1.47107	2.61858	2.82482
AL139260.1	1.51221	2.71495	2.80841
AC007681.1	3.27508	2.57122	2.79479
OR2A1-AS1	2.13374	2.78681	2.74755
SLC25A25-AS1	1.37776	1.50607	2.74603
AC010491.1	4.2767	3.04259	2.74346
AC009802.1	3.15158	2.84725	2.73877
AC138150.2	5.46161	5.75781	2.73409
AC005498.3	1.81085	2.81289	2.69681
AL512353.1	-1.67976	1.893	2.6914
AC087362.2	1.87515	2.04703	2.6589
AL158212.2	2.74832	2.51074	2.64351
AL356124.2	3.202	1.94579	2.6329
AC097534.2	1.68121	2.00319	2.62534
AL049597.2	1.90147	1.94097	2.60604
AL355816.2	1.50201	2.01931	2.60537
AC079313.2	-8.99339	-3.12874	2.59863
AC096772.1	3.87348	3.50619	2.56194
AC098829.1	4.35571	2.89996	2.55811
RGMB-AS1	1.35571	1.86895	2.54033
NNT-AS1	1.75821	2.4352	2.53388
RHOXF1-AS1	9.97429	9.71881	2.50015
AL158151.1	2.1906	2.26577	2.46323
UXT-AS1	2.14801	1.70098	2.44298
AC109347.1	2.8189	3.22072	2.43215
HMGA1P4	2.68651	4.19511	2.40485
AC131238.1	2.67119	2.23226	2.39977
SGMS1-AS1	2.26919	3.57953	2.37478
AC010776.2	3.86603	4.56051	2.33467
PPP1R12A-AS1	2.06735	2.41818	2.33227
AC093726.1	1.85225	2.36098	2.32736
DLGAP1-AS1	1.33381	2.32875	2.32551
ZNF793-AS1	1.34517	1.30653	2.28665
ZNF571-AS1	1.87092	2.31702	2.28346
AL162258.2	2.82943	3.50496	2.2805
AP002026.1	2.77999	3.14841	2.26919
H1FX-AS1	1.37413	1.75242	2.26023
MEF2C-AS1	3.58902	3.16328	2.24779
SENCR	1.79771	1.63429	2.23676
AC079174.2	1.53975	1.75246	2.23049
KIF9-AS1	1.5005	2.20266	2.22042
LINC00894	1.61834	2.02092	2.20621
AP000866.1	1.5334	2.25802	2.20603
AC107884.1	4.1023	4.54384	2.20498
AL121603.2	1.63199	1.83062	2.20413
MORC2-AS1	2.23099	4.09237	2.20384
AC002480.2	-1.53805	-1.99613	2.18556
MRVI1-AS1	-1.67168	1.56894	2.18529
AC006333.2	1.38516	1.85302	2.1707
AC022098.3	2.75909	2.58024	2.17008
AC234782.2	2.54002	2.46015	2.16595
AL355388.2	2.8489	2.69577	2.16405
AC022148.1	2.16784	2.5805	2.16033
AC012313.6	2.22219	2.8313	2.15102
AC009812.1	2.0472	2.10919	2.14819
AC009226.1	1.60459	2.38328	2.14286
AL022157.1	2.78161	1.80116	2.13232
AC007216.1	2.35596	2.76579	2.12425
SDCBP2-AS1	2.36822	3.04309	2.12137
TIPARP-AS1	1.35135	1.55235	2.12119
AL513323.1	-4.80993	-2.05987	2.10035
GSEC	1.40538	1.44072	2.09102
AC117383.1	2.08693	2.08383	2.08161
ASH1L-AS1	1.45521	1.51605	2.08122
RUSC1-AS1	2.4354	3.04369	2.0533
AC138932.5	1.91491	2.11657	2.05168
AL596220.1	1.42527	1.92425	2.04401
AC116366.1	3.2043	2.82421	2.00264
PAXIP1-AS2	1.82543	2.18901	1.99957
AL442663.3	1.87065	1.9844	1.988
AL117332.1	1.64739	1.53158	1.96319
AP001437.1	3.07962	1.58592	1.96273
FLJ31356	2.15378	2.80119	1.95978
AL512422.2	1.98588	1.57304	1.95516
SAP30L-AS1	1.76246	1.79671	1.95063
AC008494.3	1.85276	1.88435	1.9503
AC007566.1	2.09538	2.11219	1.94938
AC008906.1	1.81296	1.51681	1.93829
HOXB-AS1	1.68862	2.54218	1.93749
PRKG1-AS1	1.43753	2.79783	1.93513
AC037459.3	1.50469	1.41735	1.92915
HAGLR	-5.06667	-2.75199	1.92099
LINC00649	1.51282	2.58375	1.91787
CHKB-AS1	1.68964	1.58811	1.91154
AC067750.1	1.36401	2.07409	1.90949
CDKN2B-AS1	1.66956	1.89339	1.89947
AC005618.3	1.66045	1.92849	1.89222
RBMS3-AS3	1.34917	1.66947	1.85803
DCST1-AS1	3.98638	2.96	1.83929
AC092295.2	2.07854	2.28255	1.8265
AC004231.1	1.97925	2.12275	1.8255
TNKS2-AS1	2.35944	2.88252	1.80571
ZEB1-AS1	1.58705	1.88116	1.79563
AC138123.2	3.26029	4.14066	1.78104
CYP1B1-AS1	2.1864	2.61085	1.77767
ZFAS1	1.70821	1.69123	1.75838
INTS6-AS1	1.7506	2.01058	1.75706
INHBA-AS1	2.4908	2.16922	1.75626
C10orf25	1.4175	1.44083	1.74423
HIPK1-AS1	1.875	2.75322	1.73406
AL157786.1	2.64674	1.97674	1.71513
AL139241.1	1.68905	1.7001	1.70846
AC074351.1	2.04702	1.54596	1.69966
AC087623.1	3.96096	2.90633	1.69898
THAP9-AS1	1.81413	2.02691	1.6953
AP002807.1	1.47237	1.32454	1.69077
AL365277.1	1.4501	1.58073	1.68756
DOCK9-AS2	2.11327	2.84312	1.67959
ITGB2-AS1	2.71793	2.65271	1.66507
FLJ37453	1.41445	1.4829	1.66456
AL160006.1	1.34604	1.65648	1.64919
AC108002.1	4.04609	4.72497	1.64527
KCNMB2-AS1	3.12834	3.67772	1.63582
AC004067.1	1.74801	1.38202	1.6289
ENTPD3-AS1	1.31014	2.00331	1.62432
AC124947.1	2.1669	3.03766	1.613
AC008438.1	1.56449	2.9164	1.60117
AC002456.1	-2.25806	-2.42817	1.59552
KCNK15-AS1	3.19232	3.05177	1.58386
AL035530.2	2.09929	2.11479	1.56271
VLDLR-AS1	3.17343	3.30244	1.56155
LINC00884	1.40921	2.00024	1.54619
AL132800.1	1.38229	1.86275	1.52196
RFPL1S	2.60895	2.12155	1.49105
BVES-AS1	2.40326	1.54194	1.48819
AC009570.1	2.33645	2.48603	1.47549
FOXN3-AS1	1.63556	2.08863	1.46493
C1RL-AS1	1.68386	1.60584	1.45519
AL117336.3	1.56701	1.94046	1.44832
AL356599.1	1.99322	2.50425	1.43411
AC011484.1	1.49206	1.69561	1.42916
C5orf66	2.28441	1.98753	1.42379
HDAC2-AS2	1.53485	1.59626	1.41626
GPRC5D-AS1	1.84914	2.67088	1.40516
AC105446.1	-1.51293	-1.31596	1.34148
AC020915.4	1.60763	1.45817	1.33153
AC242426.3	1.84955	1.75494	1.31851
AL391069.3	1.37643	1.42402	1.30986
HAS2-AS1	-1.54236	-1.56724	-1.30827
LNCSRLR	-1.51726	-2.04797	-1.35464
AL031058.1	-1.34243	-1.54228	-1.38789
AC024060.1	-1.33471	-1.92997	-1.38934
TMCC1-AS1	1.61561	2.17219	-1.41359
CASC2	1.56392	1.46002	-1.45263
PAXBP1-AS1	1.61223	1.77518	-1.45415
CDR1	-1.88286	-1.84973	-1.46474
TMEM5-AS1	1.58746	1.99481	-1.47817
AC068768.1	-1.80703	-1.81629	-1.49302
AC093673.1	-1.54916	-1.72522	-1.51157
AL441992.1	1.69044	1.34047	-1.52837
AC078802.1	-1.36423	-1.40045	-1.53212
AC091152.2	-1.44812	-1.56135	-1.534
AC004918.1	-1.74856	-1.74026	-1.54006
AL121832.2	-1.48145	-1.9798	-1.54439
AC107214.1	-1.48951	-1.57485	-1.56635
AL390198.1	-2.08623	-2.58348	-1.56728
AC005520.2	1.81786	1.37983	-1.56742
AL139317.3	-1.7791	-2.30782	-1.57364
AC007938.3	2.1537	1.73893	-1.59365
AL132780.2	2.86861	2.59419	-1.60535
AL132639.2	1.41202	1.53637	-1.61132
AC097461.1	-1.50165	-1.97983	-1.61432
AL035681.1	2.95546	2.3724	-1.61471
AP005329.2	-2.03116	-1.8586	-1.62488
AC118553.1	1.3493	1.4999	-1.63897
AL138963.3	-1.51411	-1.5858	-1.64972
AC132872.3	-1.5364	-1.67317	-1.66024
AC012467.2	-1.81582	-1.8202	-1.66859
AL080317.3	-2.46172	-2.725	-1.68015
AC026471.1	-1.34901	-1.41119	-1.68115
LINC01311	-1.51686	-1.41064	-1.68236
TMEM92-AS1	-1.64262	-1.66784	-1.68641
AC090198.1	-1.33316	-1.56305	-1.72047
AL138976.2	-1.93924	-1.42433	-1.72264
MAFG-AS1	-1.69348	-1.99264	-1.72622
ARHGAP5-AS1	-2.22953	-1.90267	-1.75245
AC145207.4	-2.08065	-3.09408	-1.79295
AL355574.1	-1.49531	-1.51929	-1.80257
AC016394.1	-1.45456	-1.40252	-1.81807
AC012073.1	-1.55732	-1.8382	-1.84469
AC006017.1	-1.57159	-1.67135	-1.85136
AC027644.3	-2.10786	-1.79798	-1.86112
AC004771.3	-1.92987	-1.83968	-1.87099
AL355581.1	-2.17446	-2.44923	-1.88648
AL031847.1	-2.52527	-2.03694	-1.92039
AL139289.2	-2.62356	-1.9275	-1.9403
AL133415.1	-1.49373	-2.82634	-1.94956
AL022068.1	-2.90603	-2.45933	-1.95099
AL049795.1	1.83391	1.55663	-1.95897
AC078795.2	-1.36748	-2.69787	-1.96897
NDUFB2-AS1	-1.64403	-2.19445	-1.9789
AL035413.1	-1.71322	-1.46663	-1.98237
SLFNL1-AS1	-1.33348	-1.93952	-1.98384
GNG12-AS1	1.8579	1.72959	-1.99062
AC005339.1	-1.88555	-3.69253	-1.99376
MRGPRF-AS1	2.22358	2.24195	-1.99477
AL358472.4	-1.83835	-1.46188	-2.00769
ST20-AS1	-1.8947	-2.41539	-2.01054
AC100810.1	-1.45002	-1.47489	-2.06218
AC073842.2	-1.58136	-1.81644	-2.06302
AL691432.2	-1.77479	-1.3606	-2.06542
AC010809.2	-1.82905	-1.96477	-2.06817
EMX2OS	-1.70332	-1.53102	-2.07612
AP001453.2	-1.46827	-2.40262	-2.08811
AC002550.2	-3.362	-5.04397	-2.11051
AC139887.2	-1.62931	-1.34282	-2.14557
AP001893.1	-2.24776	-1.77604	-2.14886
AC115618.1	-2.29413	-4.37581	-2.15984
AC005730.2	-1.6951	-4.61854	-2.18175
AP000941.1	-2.90917	-3.59475	-2.19829
AP002387.1	-1.95494	-1.72555	-2.21043
CCNT2-AS1	-2.69902	-2.5812	-2.21226
AL080317.1	-3.45729	-2.75851	-2.22992
AC110015.1	-3.07637	-3.31693	-2.23209
AC005476.2	-2.67366	-3.808	-2.23524
AC109466.1	-2.18009	-1.84456	-2.25305
LURAP1L-AS1	1.505	1.60247	-2.2832
AL590617.2	1.81484	1.55625	-2.28578
AC136475.1	-1.88866	-2.38874	-2.31609
AC080038.1	-1.35988	-2.00854	-2.32129
AC131235.3	-2.16837	-3.82869	-2.33308
AP001363.2	2.10443	2.0887	-2.34789
AC131159.2	-1.79771	-2.0533	-2.39935
LINC01426	-1.39321	-1.73944	-2.40418
AL451165.2	-1.37051	-2.18654	-2.41417
MHENCR	-1.51913	-1.62641	-2.42186
PROSER2-AS1	4.3868	4.28675	-2.44692
AC021739.5	-3.07637	-3.04318	-2.44706
AL161756.1	-2.79207	-2.1162	-2.46628
LINC01424	-3.8637	-3.6237	-2.47261
MAN1B1-AS1	-1.78856	-1.78635	-2.52924
AC092957.1	-3.07597	-3.34859	-2.53682
AC023590.1	-3.14503	-3.11421	-2.55018
AP003396.1	-3.19473	-3.08459	-2.56796
AC062029.1	-1.54256	-2.18616	-2.58402
AC092675.1	-2.12018	-2.07179	-2.59395
AC006441.3	-3.05423	-3.41821	-2.59536
AC006064.4	-1.7184	-2.27043	-2.59623
AC008440.1	-1.85649	-1.629	-2.61906
AL122035.2	-3.24436	-2.84571	-2.68216
AL137186.2	-1.59684	-1.86026	-2.69562
FAM83C-AS1	-2.06824	-5.04022	-2.69707
FLG-AS1	-1.62179	-2.12031	-2.71543
SAPCD1-AS1	2.11799	1.76831	-2.72467
AC010761.1	-1.95806	-2.19181	-2.72487
IGFBP7-AS1	-1.88061	-3.50066	-2.73024
LINC01024	-2.24453	-2.52135	-2.73154
DLX6-AS1	-1.75092	-1.68189	-2.74031
AP001160.3	-1.47831	-2.06169	-2.74727
PRRT3-AS1	-2.30256	-1.86193	-2.75054
AC009509.1	1.79087	1.65453	-2.75712
AC018809.2	-2.61041	-1.7294	-2.78517
ARF4-AS1	-2.65803	-3.30361	-2.78853
AC020594.1	-3.52824	-1.83479	-2.82784
AC109587.1	-1.86965	-1.91234	-2.8895
AC114760.2	-3.94969	-4.04744	-2.91926
GACAT2	1.92296	1.78883	-2.92539
AL356488.3	-1.80594	-2.21594	-2.94869
AC106047.1	-1.5569	-1.63605	-2.95527
AC067930.3	-1.9544	-2.53686	-2.95692
AL157402.2	-7.51996	-13.5301	-3.00156
GNAS-AS1	-1.985	-2.28186	-3.00737
AC011603.2	-2.51772	-2.48031	-3.05888
AC019205.2	-1.90016	-1.72974	-3.06909
AC136489.1	1.92592	-1.78778	-3.08796
PITPNA-AS1	-2.07553	-2.31228	-3.09071
AC011731.1	-2.17526	-12.0582	-3.09604
AL109811.2	-2.22268	-1.98281	-3.16086
AC010320.3	-2.90571	-4.97537	-3.21721
AC008687.2	-8.46998	-2.6645	-3.23704
AC013403.2	-2.61163	-2.17711	-3.25353
AC139530.1	-1.45265	-2.25689	-3.2643
AC008464.1	-4.93389	-3.47212	-3.28278
AC025470.2	-2.8785	-2.26304	-3.31534
AP001029.2	-1.85715	-1.85629	-3.34145
ZSCAN16-AS1	-1.41133	-1.6628	-3.39486
AL356417.2	-4.06857	-7.476	-3.41473
PXN-AS1	-2.17406	-1.71847	-3.48636
PTOV1-AS1	-2.22669	-2.14213	-3.49324
AC141424.1	-3.11233	-5.18401	-3.60249
Z93930.2	-1.64293	-1.48749	-3.63074
AC009102.2	-2.75204	-5.99109	-3.64554
AL391834.1	-1.57824	-2.41816	-3.66522
AC104123.1	-2.4725	-1.96123	-3.66641
Z94721.1	-3.11356	-4.66962	-3.67378
AC010761.2	-1.7529	-1.85416	-3.68214
AL592166.1	-4.80269	-4.21411	-3.71355
AC093157.1	-1.44191	-1.65677	-3.74165
AC115618.2	-4.66688	-5.03399	-3.75076
AL662797.2	-3.11597	-5.10149	-3.77463
AC015712.2	-1.33154	-1.6767	-3.79056
MCM3AP-AS1	-1.8183	-1.80512	-3.80287
RUNDC3A-AS1	-3.30349	-2.69813	-3.824
AC091887.1	-2.48718	-2.95121	-3.86883
SNAI3-AS1	-3.00786	-2.953	-3.878
C8orf34-AS1	-3.17008	-5.21605	-3.88732
AC099066.2	-1.37163	-1.50568	-3.90194
AP003352.1	-1.76814	-2.91646	-3.93261
AP000266.1	-2.24879	-4.44468	-3.94573
AC008619.1	-4.94098	-5.32819	-3.97128
SERTAD4-AS1	-2.83447	-4.02997	-4.11843
AC090515.4	-4.05317	-5.09461	-4.13251
AL161772.1	-2.21709	-2.4412	-4.16637
AL591845.1	-1.8043	-2.31282	-4.18472
KCNQ1OT1	-3.15544	-3.66518	-4.20025
NKILA	-2.60635	-3.97882	-4.25494
AC145207.2	-1.97422	-3.53593	-4.32132
AC010336.1	-2.92646	-3.26599	-4.32329
AL021392.1	-3.96633	-2.12945	-4.35373
AC018816.1	-3.5222	-6.41644	-4.39307
Z73429.1	-5.56553	-8.13392	-4.41885
B4GALT1-AS1	-1.4373	-2.32299	-4.42317
AL355488.2	-1.89609	-2.02516	-4.4234
PINK1-AS	-2.51753	-3.96112	-4.43054
POT1-AS1	1.91904	1.38171	-4.47059
TONSL-AS1	-2.65836	-2.28963	-4.51412
ODF2-AS1	-1.65502	-6.27189	-4.54523
AP002770.1	-2.01361	-4.44227	-4.63993
KRT7-AS	-5.01533	-5.65655	-4.65955
MAMDC2-AS1	-1.57734	-2.7022	-4.66773
AC010649.1	-3.9192	-4.83836	-4.68297
AC079834.2	-2.44658	-2.47155	-4.69001
AC009318.3	-2.10349	-3.9202	-4.79879
AC009318.2	-2.57384	-4.2136	-4.81357
AC099508.1	-3.40709	-1.61267	-4.83958
AL356481.1	-2.13253	-3.65203	-4.89289
AC079328.3	-5.01211	-2.55627	-4.93398
USP3-AS1	-2.601	-3.65991	-4.94254
AC069234.2	-1.7848	-2.28878	-5.17092
ROR1-AS1	-3.1048	-2.91341	-5.17859
AC007255.1	1.47238	-3.36025	-5.24673
AC007920.2	-2.44308	-2.99065	-5.35232
LMF1-AS1	-5.35269	-3.9707	-5.37983
CLMAT3	-6.28534	-7.45808	-5.42494
AC110491.3	-3.78315	-7.30505	-5.44688
AC084036.1	-2.66602	-5.54922	-5.45245
AL031963.1	-3.55699	-2.51241	-5.49467
AL353807.2	-7.41869	-3.69059	-5.51614
AC034102.7	-3.84043	-5.41516	-5.57077
AC037459.2	5.68526	3.5423	-5.73669
AL135905.2	-2.50496	-2.59302	-5.76219
AC026202.2	-3.47175	-7.09188	-5.93109
AC008771.1	-2.39289	-3.22387	-5.93662
AC139887.4	-1.42653	-2.71763	-5.94313
SLC14A2-AS1	-6.04156	-5.466	-5.97067
CASC8	-2.27845	-2.13973	-6.021
AC083906.3	-1.86722	-4.75937	-6.06136
AL512791.1	-2.6659	-3.13341	-6.14487
BOLA3-AS1	-2.11375	-2.03524	-6.15963
AL049548.1	-4.06564	-2.58167	-6.32527
AC079329.1	-12.7384	-8.1729	-6.42701
NAPA-AS1	-1.77183	-3.87404	-6.43309
GAS6-AS1	-2.67735	-4.15396	-6.47844
MBNL1-AS1	-3.49764	-5.38831	-6.52598
AC005520.5	-5.91996	-2.53775	-6.60546
LYPLAL1-AS1	-2.67451	-2.15179	-6.62208
AC069155.1	-6.70928	-4.82345	-6.89203
AL603910.1	-3.49918	-1.71378	-7.11011
AL133346.1	-1.90756	-7.21288	-7.16703
AC007743.1	-1.89041	-2.13155	-7.35934
AL133353.1	-4.57145	-8.14182	-7.41352
BHLHE40-AS1	-2.95457	-4.47575	-7.46616
AC008443.5	-1.4994	-2.54412	-7.8244
AL513165.1	-2.85222	-4.10282	-7.95763
AP001372.1	-11.166	-12.3874	-8.02801
AC079298.3	-2.66992	-5.25008	-8.3888
AC010542.5	-9.49626	-10.4243	-8.64697
AL033527.2	-4.07383	-3.62572	-9.4238
AC103858.2	-4.47764	-12.3874	-9.77361
AC091053.1	-2.51668	-3.66711	-9.82775
FAM222A-AS1	-3.06258	-4.75777	-9.92989
AC092155.1	-4.36362	-5.4988	-10.1621
AL160153.1	-2.36834	-3.88626	-10.2246
AC091906.1	-13.0778	-14.0427	-10.5201
LRP4-AS1	-2.29414	-2.25023	-10.5883
AC022211.2	-2.97984	-3.11858	-11.0134
AL731537.1	-2.94957	-3.58398	-11.9802
LUARIS	-8.84336	-13.2678	-11.9999
AC010976.2	-6.62928	-15.3565	-12.0496
AC027237.3	-2.31829	-3.6703	-12.503
AC026801.3	-1.74472	-2.21719	-12.8747
CCDC144NL-AS1	-2.59305	-4.47859	-13.1404
VCAN-AS1	-5.4885	-2.52411	-13.886
AP001783.1	-3.73916	-10.6403	-14.5046
AC015987.1	-2.46713	-7.47084	-15.9202
MIR133A1HG	-4.05964	-20.1682	-17.0718
KCCAT198	-2.13736	1.72032	-18.2653
AL450998.2	-7.19254	-8.08625	-20.1621
ZNF710-AS1	-5.02982	-17.6164	-24.8065
AC011893.1	-35.2602	-11.8206	-26.8964
AL139147.1	-9.04883	-27.4778	-29.6378
AP004609.1	-17.1068	-13.1761	-33.8604
AC010542.1	-11.9846	-31.7672	-36.3959
AC097478.1	-13.1213	-25.3807	-40.4521
AC007920.1	-11.7306	-47.331	-41.7694
TMC3-AS1	-1.84727	-3.87709	-74.2496
AC011352.1	-5.16974	-11.725	-75.5902

## Sheet: IFvsNO
Gene Name	Average Aligners
AC011893.1	-35.2602
AC097478.1	-13.1213
AP004609.1	-17.1068
AC091906.1	-13.0778
AC079329.1	-12.7384
AC010542.1	-11.9846
AC008277.1	-11.0879
AC007920.1	-11.7306
AL353807.2	-7.41869
AC007750.1	-10.1192
AC104506.1	-11.2228
AC010542.5	-9.49626
AP001372.1	-11.166
AL139147.1	-9.04883
AC008687.2	-8.46998
LUARIS	-8.84336
AC079313.2	-8.99339
AP000442.2	-7.47079
AP001318.3	-6.15404
AL157402.2	-7.51996
AL450998.2	-7.19254
AC069155.1	-6.70928
AC125257.2	-6.83087
AL035427.1	-5.57523
AC010976.2	-6.62928
CLMAT3	-6.28534
Z73429.1	-5.56553
AC005520.5	-5.91996
SLC14A2-AS1	-6.04156
KRT7-AS	-5.01533
AC079328.3	-5.01211
AC011352.1	-5.16974
ZNF710-AS1	-5.02982
VCAN-AS1	-5.4885
HAGLR	-5.06667
AC008619.1	-4.94098
AC114760.2	-3.94969
AC008464.1	-4.93389
AL354733.3	-4.4793
AC114488.1	-5.03179
AC020571.1	-4.59048
AL513323.1	-4.80993
AC090515.4	-4.05317
ZFX-AS1	-2.85493
AC115618.2	-4.66688
AC103858.2	-4.47764
AL357992.1	-4.73609
LMF1-AS1	-5.35269
AC009630.3	-4.40414
AL133353.1	-4.57145
KRTAP5-AS1	-4.00014
AC007938.2	-4.29675
MIR133A1HG	-4.05964
AC092155.1	-4.36362
AL359182.1	-4.13266
AL033527.2	-4.07383
AL049548.1	-4.06564
AL592166.1	-4.80269
AL021392.1	-3.96633
AC079354.1	-3.91916
AL356417.2	-4.06857
AC010649.1	-3.9192
AC034102.7	-3.84043
LINC01424	-3.8637
RUNDC3A-AS1	-3.30349
DNAJC9-AS1	-3.44332
AL031963.1	-3.55699
AC018816.1	-3.5222
TGFB2-AS1	-3.60649
PAPPA-AS1	-3.61026
AL080317.1	-3.45729
AC096536.1	-3.5504
MBNL1-AS1	-3.49764
AC110491.3	-3.78315
AL603910.1	-3.49918
AP001783.1	-3.73916
AL122035.2	-3.24436
AC090617.2	-3.08732
AC002550.2	-3.362
AC011446.1	-4.53379
AL133230.1	-3.38507
AC026202.2	-3.47175
AC099508.1	-3.40709
TTC3-AS1	-3.65941
AC025430.1	-3.30974
ROR1-AS1	-3.1048
AP003396.1	-3.19473
C8orf34-AS1	-3.17008
AC020594.1	-3.52824
KCNQ1OT1	-3.15544
AC023590.1	-3.14503
WASHC5-AS1	-3.16537
AC141424.1	-3.11233
AC068385.1	-3.12187
AC010336.1	-2.92646
AC021739.5	-3.07637
AC110015.1	-3.07637
SNAI3-AS1	-3.00786
AC092957.1	-3.07597
RHPN1-AS1	-3.28102
AC021546.1	-2.81384
AC021087.1	-3.0388
BHLHE40-AS1	-2.95457
AL731537.1	-2.94957
AL161756.1	-2.79207
FAM222A-AS1	-3.06258
AL513218.1	-2.98729
AC009118.2	-2.90979
AC010320.3	-2.90571
AC026954.3	-2.87079
AC084756.1	-3.87175
AL662797.2	-3.11597
AC018809.2	-2.61041
AP000941.1	-2.90917
AC005740.4	-2.9118
AC022211.2	-2.97984
SERTAD4-AS1	-2.83447
AC106820.2	-2.28947
DEPDC1-AS1	-2.75655
ARF4-AS1	-2.65803
AL512791.1	-2.6659
AC099676.1	-2.83145
AL022068.1	-2.90603
AC005476.2	-2.67366
AC009102.2	-2.75204
CCNT2-AS1	-2.69902
AP001469.2	-2.99876
AC079298.3	-2.66992
AL513165.1	-2.85222
LYPLAL1-AS1	-2.67451
AC004877.1	-2.69876
AC010643.1	-2.50731
TONSL-AS1	-2.65836
AC084036.1	-2.66602
CHMP1B-AS1	-2.71675
NKILA	-2.60635
AC104462.1	-2.63267
GAS6-AS1	-2.67735
AC118658.1	-2.77963
CCDC144NL-AS1	-2.59305
OVCH1-AS1	-0.446558
AC013403.2	-2.61163
AP003031.2	-2.81675
ATP2A1-AS1	-2.48034
CARS-AS1	-2.54139
AC009318.2	-2.57384
AC091887.1	-2.48718
AL135905.2	-2.50496
AC091053.1	-2.51668
AC015987.1	-2.46713
AL080317.3	-2.46172
PINK1-AS	-2.51753
AC115618.1	-2.29413
USP3-AS1	-2.601
AC079328.2	-2.50269
AP001469.3	-2.41828
AC011603.2	-2.51772
AL031847.1	-2.52527
AC025470.2	-2.8785
AL139289.2	-2.62356
AC079834.2	-2.44658
AP003550.1	-2.41053
AL160153.1	-2.36834
LINC00685	-2.69678
AC138028.4	-2.38503
AL109811.2	-2.22268
CASC8	-2.27845
AP000320.1	-2.1333
AC011466.1	-2.33836
AC034102.4	-2.60415
AC008771.1	-2.39289
AC103740.1	-2.84519
AC007920.2	-2.44308
AC010809.1	-2.29126
LRP4-AS1	-2.29414
AC124798.1	-2.3288
PTOV1-AS1	-2.22669
AL390198.1	-2.08623
ST3GAL6-AS1	-2.33977
Z94721.1	-3.11356
AC027237.3	-2.31829
AP006284.1	-2.27715
AC093495.1	-2.35839
AP000266.1	-2.24879
AC078785.1	-2.19377
AP001893.1	-2.24776
PRRT3-AS1	-2.30256
AC104123.1	-2.4725
AC131235.3	-2.16837
AC002456.1	-2.25806
AC027644.3	-2.10786
AC005339.1	-1.88555
AC023421.2	-2.82335
LINC01024	-2.24453
AC109466.1	-2.18009
KCCAT198	-2.13736
AC022075.1	-2.16697
AC092535.3	-2.19101
AC011731.1	-2.17526
AL161772.1	-2.21709
B3GALT5-AS1	-2.2047
STEAP3-AS1	-1.89795
ARHGAP5-AS1	-2.22953
AP002770.1	-2.01361
AC010809.3	-2.08247
AC015674.1	-2.13958
AP005329.2	-2.03116
AC009318.3	-2.10349
TCEAL3-AS1	-2.10715
BRWD1-AS1	-2.24646
AC092675.1	-2.12018
AC073072.1	-2.08193
BOLA3-AS1	-2.11375
PXN-AS1	-2.17406
AL161645.1	-1.9526
AL356481.1	-2.13253
PITPNA-AS1	-2.07553
AL645504.1	-2.06001
AC083906.3	-1.86722
AC093157.2	-1.98779
AC106786.2	-2.00939
AC145207.4	-2.08065
AL355581.1	-2.17446
AC104117.3	-1.99119
AL451042.2	-2.09502
AL118516.1	-2.00051
PARD6G-AS1	-1.96783
FAM83C-AS1	-2.06824
AC133550.2	-1.8405
AP005205.2	-2.00934
AC037198.3	-2.01134
AL109811.3	-1.83517
AC024270.4	-1.96389
AC004076.2	-1.97512
AC067735.1	-2.13381
AL138976.2	-1.93924
AL137856.1	-2.00303
AL021707.4	-1.96047
AP002387.1	-1.95494
AC004771.3	-1.92987
AC026471.2	-1.98092
BACE2-IT1	-1.98989
GNAS-AS1	-1.985
AC137630.2	-2.07657
AL133346.1	-1.90756
AC067930.3	-1.9544
AC019077.1	-2.02594
CDR1	-1.88286
AC019205.2	-1.90016
AC004846.2	-1.82433
AC008440.1	-1.85649
AC145207.2	-1.97422
IGFBP7-AS1	-1.88061
AL355488.2	-1.89609
AC007743.1	-1.89041
AC109587.1	-1.86965
TMC3-AS1	-1.84727
AC018557.1	-1.96391
AC012467.2	-1.81582
AP001029.2	-1.85715
ST20-AS1	-1.8947
AC096586.2	-1.8121
AC131159.2	-1.79771
AC022915.2	-1.83649
AC068768.1	-1.80703
Z69720.1	-1.76563
AP000487.1	-1.73372
AC010809.2	-1.82905
ARHGAP31-AS1	-1.81022
MAN1B1-AS1	-1.78856
MCM3AP-AS1	-1.8183
AL139317.3	-1.7791
AL691432.2	-1.77479
AC139256.1	-1.81346
TMEM92-AS1	-1.64262
AL591845.1	-1.8043
AL356488.3	-1.80594
AC006064.4	-1.7184
NAPA-AS1	-1.77183
AC008937.3	-1.93229
AC026801.3	-1.74472
AP003352.1	-1.76814
AC004918.1	-1.74856
DLX6-AS1	-1.75092
LINC00853	-1.68854
AL110504.1	-1.71288
AL596202.1	-1.7346
EMX2OS	-1.70332
AC005730.2	-1.6951
AC069234.2	-1.7848
AC136475.1	-1.88866
MRVI1-AS1	-1.67168
AC018797.2	-1.63911
AL022097.1	-1.68074
AC003681.1	-1.67745
AL137186.2	-1.59684
AC010761.2	-1.7529
MAFG-AS1	-1.69348
Z93930.2	-1.64293
ODF2-AS1	-1.65502
AC062029.1	-1.54256
AL358472.4	-1.83835
AL080276.2	-1.54057
NDUFB2-AS1	-1.64403
AL035413.1	-1.71322
AL512353.1	-1.67976
AC009831.1	-1.50722
AC104411.1	-1.65907
AC012640.2	-1.74181
ITFG2-AS1	-1.74269
AC233728.1	-1.66452
HOXA11-AS	-1.72268
AC010761.1	-1.95806
AC139887.2	-1.62931
AC027097.2	-1.50123
AL133415.1	-1.49373
MAMDC2-AS1	-1.57734
AL121749.1	-1.6213
FLG-AS1	-1.62179
STARD4-AS1	-1.61256
AC106047.1	-1.5569
AC018690.1	-1.58984
AL391834.1	-1.57824
AC006017.1	-1.57159
AP003392.6	-1.74816
AL121655.1	-1.56094
AP000695.2	-1.54536
LINC01311	-1.51686
ATP2C2-AS1	-1.58349
TM4SF1-AS1	-1.54751
AC016708.1	-1.5657
AC132872.3	-1.5364
AC012073.1	-1.55732
MHENCR	-1.51913
AC099518.4	-1.54429
AC002480.2	-1.53805
AC093673.1	-1.54916
TSPEAR-AS1	-1.55961
HAS2-AS1	-1.54236
AL137003.1	-1.56149
AL024507.2	-1.54198
LNCSRLR	-1.51726
AP000844.2	-1.50658
AC097461.1	-1.50165
AL138963.3	-1.51411
BCDIN3D-AS1	-1.44327
AC073842.2	-1.58136
AL117335.1	-1.49323
AC021092.1	-1.50474
AC005070.3	-1.55389
AC105446.1	-1.51293
NUTM2B-AS1	-1.49595
AP001453.2	-1.46827
AC139530.1	-1.45265
AL121832.2	-1.48145
AL355574.1	-1.49531
AC025809.1	-1.50978
AC091152.2	-1.44812
AC008443.5	-1.4994
AP001160.3	-1.47831
AC113382.1	-1.44302
AC100810.1	-1.45002
B4GALT1-AS1	-1.4373
AC079848.1	-1.52516
FBXL19-AS1	-1.4323
FRMD6-AS1	-1.41127
AL162377.1	-1.41479
AC093157.1	-1.44191
HMGN3-AS1	-1.44354
AC107214.1	-1.48951
AC016394.1	-1.45456
AC080038.1	-1.35988
ZSCAN16-AS1	-1.41133
AL122035.1	-1.42279
AC120114.1	-1.40323
LINC01426	-1.39321
TMEM161B-AS1	-1.35812
AC078795.2	-1.36748
AC078802.1	-1.36423
AL031058.1	-1.34243
AL451165.2	-1.37051
AP000695.1	-1.35816
AC026471.1	-1.34901
AC024060.1	-1.33471
HCG18	-1.34439
AC099066.2	-1.37163
SLFNL1-AS1	-1.33348
DNM3OS	-1.31894
AC090198.1	-1.33316
AC015712.2	-1.33154
AC080112.2	-1.33757
AC073611.1	-1.31963
AL445524.1	-1.33731
AC245140.2	1.32255
H1FX-AS1	1.37413
MYLK-AS1	1.31582
ENTPD3-AS1	1.31014
DLGAP1-AS1	1.33381
TIPARP-AS1	1.35135
AC004943.2	1.32466
AC073896.2	1.3396
NEXN-AS1	1.34417
CCDC183-AS1	1.33923
TMEM254-AS1	1.39186
AC098679.1	1.33996
PSMD6-AS2	1.3379
AL160006.1	1.34604
NFYC-AS1	1.32611
AZIN1-AS1	1.33344
RBMS3-AS3	1.34917
AL031775.1	1.34531
AL391069.3	1.37643
AC067750.1	1.36401
HOTAIR	1.36646
ZNF793-AS1	1.34517
AC007038.1	1.39739
AL359915.2	1.35366
ZFHX4-AS1	1.37997
AL132800.1	1.38229
AC021054.1	1.38865
AC116913.1	1.33808
AL596220.1	1.42527
TRAF3IP2-AS1	1.36805
AC006333.2	1.38516
AC002467.1	1.37396
AC118553.1	1.3493
MIR497HG	1.38827
AC010834.3	1.49823
SLC25A25-AS1	1.37776
AL365277.1	1.4501
HHIP-AS1	1.41615
AL355816.2	1.50201
RGMB-AS1	1.35571
AC092115.3	1.42085
LURAP1L-AS1	1.505
AL132639.2	1.41202
AC078881.1	1.41428
CARD8-AS1	1.39114
GSEC	1.40538
AC007686.3	1.36509
AL391069.2	1.40341
AL355297.4	1.42286
AP002807.1	1.47237
AC025171.2	1.44152
C10orf25	1.4175
TMEM220-AS1	1.48517
AC105285.1	1.44563
AC080013.1	1.459
AL136370.1	1.44618
ADNP-AS1	1.39993
AC007255.1	1.47238
NCK1-AS1	1.46884
A1BG-AS1	1.46355
LINC00884	1.40921
AC011484.1	1.49206
AC007773.1	1.45897
TAF1A-AS1	1.47596
RARA-AS1	1.49381
PRKG1-AS1	1.43753
LBX2-AS1	1.50221
AC018845.3	1.51426
AP001347.1	1.58993
AC037459.3	1.50469
ASH1L-AS1	1.45521
AL117336.3	1.56701
LMO7-AS1	1.51019
DARS-AS1	1.47107
AL512380.2	1.68378
C21orf62-AS1	1.57462
THAP7-AS1	1.39665
TMEM5-AS1	1.58746
AL139339.1	1.47441
AL513164.1	1.635
AL139260.1	1.51221
NR2F1-AS1	1.5295
AC005540.1	1.63959
KIF9-AS1	1.5005
HDAC2-AS2	1.53485
AC096677.1	1.52173
AC006213.3	1.64018
AC006213.1	1.56973
TDRKH-AS1	1.55564
AC097641.3	1.66754
AC008438.1	1.56449
AC104596.1	1.64321
AC009318.1	1.66127
AP005329.1	1.59304
AC139887.1	1.56918
AC079174.2	1.53975
LINC00894	1.61834
LINC00649	1.51282
AC116651.1	1.5561
AC020915.4	1.60763
AC004148.2	1.6547
CASC2	1.56392
AC012510.1	1.70317
AC005618.3	1.66045
AC010504.1	1.58225
AC091133.1	1.59914
AL162586.1	1.56952
TMCC1-AS1	1.61561
AC009226.1	1.60459
PAXBP1-AS1	1.61223
TBX2-AS1	1.62815
KIAA1614-AS1	1.58495
AC027682.6	1.62938
AP000866.1	1.5334
ZEB1-AS1	1.58705
AL354920.1	1.60517
FOXN3-AS1	1.63556
AL031728.1	1.81099
AC053527.1	1.64389
AC004865.2	1.55377
AC097662.1	1.58506
Z84485.1	1.66699
AC079601.1	1.82363
HOXB-AS1	1.68862
AC079630.1	1.66844
KTN1-AS1	1.68641
AL121603.2	1.63199
AL606760.1	1.69039
AL139241.1	1.68905
AC064807.1	1.69554
AC097534.2	1.68121
AC008522.1	1.68543
AL117332.1	1.64739
AC009948.1	1.68686
AC011447.3	1.713
SRRM2-AS1	1.6249
C1RL-AS1	1.68386
AL441992.1	1.69044
CRTC3-AS1	1.82314
ZFAS1	1.70821
AC008610.1	1.77322
AC025031.2	1.73174
AL353194.1	1.85522
AL049569.1	1.71105
VAC14-AS1	1.78812
INTS6-AS1	1.7506
AC068338.3	1.71274
AC011468.5	1.67264
STK24-AS1	1.76074
CHKB-AS1	1.68964
NNT-AS1	1.75821
SAP30L-AS1	1.76246
AC098818.2	1.72187
GNG12-AS1	1.8579
AC005498.3	1.81085
AC003102.1	1.80578
RBPMS-AS1	1.8243
AC004067.1	1.74801
AC008906.1	1.81296
TMEM44-AS1	1.75403
AC108047.1	1.81137
AC096992.2	1.87246
AC092115.2	1.73591
AC009509.1	1.79087
AC010173.1	1.66796
TSPEAR-AS2	1.98213
FSIP2-AS1	1.79103
AC016027.1	1.83649
SENCR	1.79771
THAP9-AS1	1.81413
CDKN2B-AS1	1.66956
AC005520.2	1.81786
A2M-AS1	1.93742
AL590617.2	1.81484
MELTF-AS1	1.76642
AL512422.2	1.98588
ZNF252P-AS1	1.79452
AL353596.1	2.14722
PAXIP1-AS2	1.82543
TMEM9B-AS1	1.83141
AL049795.1	1.83391
MGC16275	1.8079
AC138932.5	1.91491
AC008429.1	1.81747
AC008494.3	1.85276
AC087362.2	1.87515
GPRC5D-AS1	1.84914
ZNF571-AS1	1.87092
AC002066.1	1.99319
AL662797.3	1.89671
AC011611.4	1.66406
AL442663.3	1.87065
AC242426.3	1.84955
AC135507.1	1.86564
AC034111.1	1.95799
AL161457.2	1.63328
AL049597.2	1.90147
HIPK1-AS1	1.875
AC243964.2	1.91933
PLS3-AS1	1.915
AC100861.2	1.74265
AC093726.1	1.85225
AC136489.1	1.92592
AP002478.1	1.92888
AC016590.3	1.95097
POT1-AS1	1.91904
AC084782.3	1.85633
STXBP5-AS1	1.94502
AL161421.1	1.90361
LINC-PINT	1.92242
AC138028.6	2.06022
AC093677.2	2.00823
AL109615.3	1.85539
AP001528.2	1.9718
AP001793.2	1.83316
GACAT2	1.92296
AL512656.1	1.92787
AL583839.1	1.91061
TBX5-AS1	1.97291
AC062017.1	2.19042
AC018413.1	1.92042
AL590428.1	1.97308
AC004231.1	1.97925
AC040970.1	1.95568
LACTB2-AS1	2.14836
AL353593.1	1.96211
AL359094.1	2.00568
AC026150.3	2.01478
AC079061.1	2.02203
AL356599.1	1.99322
AL035530.2	2.09929
AP001363.2	2.10443
AL021707.1	2.06525
AC103724.3	1.98837
BOK-AS1	2.37186
AC090673.1	2.10495
AP002761.3	2.06375
STX18-AS1	2.10407
AC124947.1	2.1669
AC011773.3	2.08971
AC092295.2	2.07854
AC012313.6	2.22219
FLJ31356	2.15378
AC117383.1	2.08693
UXT-AS1	2.14801
ENO1-AS1	2.16076
AC007032.1	2.08408
AL590999.1	1.98539
AC099314.1	2.03768
PIK3CD-AS2	2.13402
FLJ31104	2.07017
AC007319.1	2.35103
SAPCD1-AS1	2.11799
AC087623.4	2.20698
DOCK9-AS2	2.11327
SMARCA5-AS1	2.21902
CYP1B1-AS1	2.1864
MORC2-AS1	2.23099
AP000919.3	1.88077
AC008622.2	2.1297
SEMA3F-AS1	2.18168
AC074351.1	2.04702
AC244453.3	2.27797
AC011921.1	2.20472
AC091948.1	1.90639
AC010834.1	2.13868
PPP1R12A-AS1	2.06735
AC007938.3	2.1537
AL360270.3	2.29183
ZMIZ1-AS1	2.11508
YEATS2-AS1	2.13771
AL021707.7	3.23605
FAM66C	2.05004
AC022148.1	2.16784
DLGAP1-AS2	2.23266
AC005225.2	2.04587
AC007566.1	2.09538
AL357060.2	2.16758
AC114488.2	2.19153
NALT1	2.18468
AC090510.3	2.2033
NRSN2-AS1	2.17675
AL049712.1	2.22164
AC084855.1	2.42158
AC003075.1	2.16082
AL158151.1	2.1906
AL158163.2	2.06253
AC009570.1	2.33645
RMDN2-AS1	2.20176
AL596325.1	2.26377
AP001267.3	2.22633
AC010319.3	2.28257
PARD3-AS1	2.2391
MRGPRF-AS1	2.22358
SGMS1-AS1	2.26919
AL356020.1	2.18849
AC138207.2	2.04523
C5orf66	2.28441
AC022382.1	2.29274
AC234782.2	2.54002
AL591895.1	2.32222
BBOX1-AS1	2.32008
AC137630.3	2.41211
AL160408.2	2.32874
AC007666.1	2.65035
AC009812.1	2.0472
AC090826.2	2.34651
AL662800.1	2.1919
AC093799.2	2.01428
AL121917.2	2.51549
SIAH2-AS1	2.24407
AC091564.2	2.08377
AC097534.1	2.39617
AC008105.1	2.4246
OR2A1-AS1	2.13374
AC004988.1	2.47548
SDCBP2-AS1	2.36822
BVES-AS1	2.40326
AC090952.1	2.50309
AC104463.2	2.54103
AC073352.2	2.40005
AC006449.2	2.26775
AC007216.1	2.35596
PLCE1-AS1	2.41665
AC089983.1	2.33492
AC098798.1	2.49597
AC013472.3	2.00219
LINC00535	2.46291
INHBA-AS1	2.4908
AC034102.6	2.5438
AL158212.2	2.74832
AC010974.1	2.22115
RUSC1-AS1	2.4354
AL157834.2	2.63308
AC103691.1	2.41041
AC130343.2	2.60965
AC005041.3	2.48491
AC090001.1	2.67193
AC009005.1	2.24128
LINC01137	2.64347
AC020978.6	2.59468
SYNPR-AS1	2.63377
AL157786.1	2.64674
AL662844.4	2.7482
AC010136.1	2.76034
AP000787.1	2.60815
AC008957.1	2.65529
AC006042.4	2.6835
HMGA1P4	2.68651
AL162171.1	2.73076
AL162258.2	2.82943
TNKS2-AS1	2.35944
AC022613.1	2.58879
AC104076.1	2.69236
AC005262.2	2.76814
ITGB2-AS1	2.71793
AL132780.2	2.86861
AC087457.1	2.75228
AC008840.1	2.89956
RFPL1S	2.60895
AL133372.3	2.88482
AC098934.4	2.66813
AC127024.6	2.5929
AC010226.1	2.77725
AC103923.1	2.82268
TBL1XR1-AS1	2.78226
AP002026.1	2.77999
AL022157.1	2.78161
AC109347.1	2.8189
AC104827.1	2.7084
AC022098.3	2.75909
AC113386.1	2.90211
AC026790.1	2.73259
AC133644.2	2.8082
AC098820.2	2.79069
AL021707.6	2.78979
AC131238.1	2.67119
AL121845.1	2.77972
AP000254.1	2.497
AC074044.1	2.89299
AC022217.3	3.08649
ZNRF3-AS1	3.28631
AC080075.1	2.86259
AP003355.2	2.90993
AC025918.1	2.90993
C9orf41-AS1	2.8985
AC079742.1	2.8985
AC009318.4	2.80709
AL136309.4	2.75833
AL035078.1	2.92102
FAM212B-AS1	2.97946
AL035681.1	2.95546
KCNMB2-AS1	3.12834
AC009269.4	2.96813
AP000880.1	2.95398
AC117382.2	2.80187
AL139021.1	2.95002
CYYR1-AS1	3.37485
AP001970.1	5.18562
HLX-AS1	2.81219
AC079907.1	3.07502
AC109927.1	3.49729
KCNJ2-AS1	2.97094
AP001636.3	4.23181
AP001437.1	3.07962
AC023043.1	3.08029
AC078883.2	3.05202
AC012366.1	3.06929
AC138123.2	3.26029
AL445309.1	3.01012
LINC00982	3.16792
CYP51A1-AS1	3.12117
VLDLR-AS1	3.17343
AC107959.1	3.09039
PSMD6-AS1	3.0937
AC121761.1	3.10707
ADPGK-AS1	3.12365
AL355388.2	2.8489
AC009802.1	3.15158
AC012146.3	3.23844
AC055855.2	3.1771
AC092755.2	3.21823
AC011611.3	3.01849
AC116366.1	3.2043
KCNK15-AS1	3.19232
AL136366.1	3.27296
GPC6-AS1	3.31017
AC011472.1	3.174
AL356124.2	3.202
AC005342.1	3.20817
AC131011.1	3.1333
AC083973.1	3.0589
SMIM2-AS1	3.18576
AL049780.2	3.30272
AL592078.1	3.4767
DICER1-AS1	3.12369
AC004943.1	3.38146
IL12A-AS1	3.55431
AC022916.1	3.34933
AL121988.1	3.32034
AP001269.4	3.42003
AC099518.5	3.3372
IDH1-AS1	3.15529
AC098829.1	4.35571
MEF2C-AS1	3.58902
AL358790.1	4.70727
AC105760.1	3.27283
AC087741.1	3.44048
PLCG1-AS1	3.34161
AL354760.1	3.45789
AC010883.1	3.58059
PRMT5-AS1	3.56941
AC007681.1	3.27508
STX17-AS1	3.60452
AC004241.1	3.52288
AC004596.1	3.80367
AC003991.1	3.69077
CFAP58-AS1	3.54916
AC011676.1	3.69083
AL121574.1	3.59476
AC136604.2	3.78996
AC008750.4	3.71032
AC141930.1	3.74037
AC016257.1	3.82974
AL357033.3	3.64558
AL450992.1	4.42317
AC092809.4	3.36669
AC116614.1	3.775
MIR762HG	3.9023
AC010776.2	3.86603
FAM3D-AS1	4.12956
NAALADL2-AS2	3.91999
AC100800.1	4.07923
AC087623.1	3.96096
AC005253.2	3.87447
AC010168.1	3.9047
AC137723.1	4.52575
AL645608.2	4.92189
AC093726.2	3.93875
AL022328.2	3.84262
AC009902.2	3.95513
AC117490.2	4.76968
AC108002.1	4.04609
AC007552.2	4.16166
STT3A-AS1	4.75571
DCST1-AS1	3.98638
SBF2-AS1	4.0393
GATA2-AS1	4.03826
AC102953.1	4.02824
AL133227.1	4.01209
AL158163.1	3.96719
AC099669.1	4.03949
AL139022.2	4.19383
PROSER2-AS1	4.3868
AC010491.1	4.2767
AC096772.1	3.87348
AC010457.1	4.26703
AC107884.1	4.1023
AL132780.1	4.00645
AP000873.3	4.44072
SLC25A21-AS1	3.88558
AP006216.1	4.26829
AC011511.2	4.56095
AC004824.1	4.41189
AP001107.4	4.05881
AC004839.1	4.38054
ST7-AS1	4.39557
ZEB2-AS1	4.58394
AC087071.1	4.48413
AC087392.1	3.47531
TMEM26-AS1	4.63639
AC079336.5	4.49674
AC108673.2	4.44727
AL139039.3	4.55488
MAP3K20-AS1	4.07938
AL392046.1	4.40862
AC083809.1	4.54102
LIFR-AS1	4.68586
AC010247.2	5.19444
AL844908.1	4.63394
IDI2-AS1	4.48085
AC097460.1	4.28134
AC025165.2	4.85785
EHD4-AS1	4.35156
AC068831.2	4.85299
AC092287.1	4.81905
AC134682.1	4.88379
AC100771.2	4.8679
AL096678.1	5.00893
AC104134.1	5.21644
AL355312.3	4.66415
AL590666.2	4.87834
CACTIN-AS1	4.97087
LRRC2-AS1	4.86647
AC005786.3	4.92196
AC079354.3	5.56464
TARID	4.74266
AC036176.1	4.85297
AC092802.1	4.4712
AL133367.1	5.08182
AC093484.2	5.50629
AC099681.1	4.82852
AC104564.2	5.61723
AL359541.1	5.14643
AC116407.1	5.28522
AP000238.1	4.04448
AC009228.1	5.30551
AC243772.2	5.31372
AC022364.1	5.04286
AC007364.1	5.46779
AC138150.2	5.46161
IPO9-AS1	5.57676
AL139807.1	3.43112
AC009133.1	5.13548
AC068189.1	5.8928
AL096855.1	5.529
AL390208.1	5.39413
PRICKLE2-AS3	5.58179
AC025164.2	5.10464
AC055855.3	5.77722
TNFRSF14-AS1	4.87707
AC104958.2	6.89279
AC008551.1	5.64413
AC005962.2	5.81691
FOXD3-AS1	5.48924
AL136526.1	4.7839
AC016876.3	5.88612
AC124283.1	5.93381
AC243571.2	4.72133
AC037459.2	5.68526
AC091564.7	6.08618
AC023794.1	6.01934
AC098613.1	6.05974
AP4B1-AS1	6.26674
AC027801.1	4.37297
AC019129.2	3.86347
AC005534.1	6.19821
AC024933.1	6.6539
AC116345.3	6.23821
C3orf67-AS1	6.16843
AC018529.1	6.2289
AC005899.8	5.32762
AC008591.1	7.38385
OSTN-AS1	6.45345
AC078778.1	6.23767
AC078795.1	6.59566
PKP4-AS1	6.6316
TMEM108-AS1	6.24365
MKX-AS1	5.90651
MYO16-AS1	6.21305
AC095055.1	6.58382
APOA1-AS	6.13247
HS6ST2-AS1	6.64047
AC099550.1	7.02118
AC004771.5	7.4986
AC009227.1	6.2997
AC008063.1	8.97115
AL449106.1	6.88526
AC105935.1	6.75805
AC132872.2	7.02233
AL096701.3	8.00892
AC026704.1	7.25216
AGBL1-AS1	7.43935
AC090912.1	7.5866
AL121987.1	7.96314
ACVR2B-AS1	6.8064
AL354732.1	7.68315
AC020634.1	7.75691
AC104662.3	6.83947
AL359878.2	8.18585
XXYLT1-AS2	8.73673
AC073389.2	7.78698
AC005840.5	7.99385
AL022069.1	7.87547
AF196972.1	7.77865
AC104170.1	8.09317
AC004160.2	9.02242
AL359265.3	7.9693
AC092338.2	5.01537
AC010524.1	8.36083
FLJ27354	8.2493
AC067930.4	9.00116
AC110615.1	6.7619
TFAP2A-AS1	8.94611
LINC01397	9.56989
AF131216.4	9.14274
AC020934.1	9.01081
AC069431.1	8.90623
AC009121.2	8.82681
AC080023.1	10.8648
PKN2-AS1	9.37361
MYHAS	9.75866
AL357033.4	9.7617
PHKA1-AS1	9.4004
AC022079.2	9.42697
AC116424.1	9.23772
AP002992.1	9.97483
RHOXF1-AS1	9.97429
OGFR-AS1	9.87549
AL136131.3	7.60522
AC015691.1	10.6716
MMP25-AS1	9.9564
AJ003147.2	11.1163
AC005261.3	10.4286
AC119424.1	8.80717
AC012254.1	11.0891
AC091100.1	11.1805
AL031316.1	11.4579
U62317.1	11.7874
AL138828.1	10.984
AC136475.2	10.9982
WARS2-IT1	11.8958
AL512328.1	13.0638
C7orf69	13.1975
AL445685.1	10.6991
AC087627.1	13.7214
TMEM51-AS1	13.7098
AL050403.2	13.5713
DLGAP1-AS5	15.4536
AL512638.2	14.6926
AL162457.2	14.59
AC099063.1	12.6235
CPEB1-AS1	15.5862
AP001610.1	16.7079
AC091435.2	15.5912
AC083949.1	14.5249
DLGAP4-AS1	17.7742
PYCARD-AS1	10.0654
AC133065.2	17.1174
Z84488.1	17.4655
AL138787.2	20.0944
AL356512.1	15.0764
GRIK1-AS1	20.8683
ZNF341-AS1	20.7026
AC003986.2	21.6896
AP003049.2	22.5417
AC011511.5	18.6448
Z84484.1	21.279
AP006565.1	28.1979
AC007728.2	29.6993
LINC00525	29.0909
SEPT4-AS1	29.9867
SLC8A1-AS1	32.029
DIAPH2-AS1	31.6026
AL512306.3	29.3843
AC022601.1	32.4904
AC116312.1	33.6524
AC007991.4	33.1727
AC008105.3	41.8888
ZFY-AS1	43.2827
AL157871.4	44.3437
AC083862.2	43.993
SLC26A4-AS1	56.0836
AC012363.1	74.3413
NRIR	172.421
AC011997.1	577.192
USP30-AS1	691.976
AC116366.2	-5.09946
AC006441.3	-3.05423
AP002812.3	-2.69247
AP001062.2	-2.66495
AC080129.2	-2.09209
AL590133.2	-1.76359
AC024896.1	-2.10791
AC021205.3	-1.60222
VWA8-AS1	-1.47032
AC139887.4	-1.42653
AC093567.1	-1.4203
NDUFV2-AS1	-1.40679
LIPE-AS1	1.36585
MIF-AS1	1.50992
FLJ37453	1.41445
AC145124.1	1.87067
Z97989.1	1.7493
AC035140.1	3.05017
AL031714.1	1.85009
PSPC1-AS2	1.94835
AC005775.1	2.57315
AC005237.1	2.58495
AC008278.2	2.97206
AL731567.1	3.55933
AC009119.1	3.91632
AC011825.4	6.77545
AC074029.3	5.28301
AL138902.1	7.40739
AC007952.1	7.67575

## Sheet: IFTXvsNO
Gene Name	Average aligners
AC007920.1	-47.331
AC010542.1	-31.7672
AL139147.1	-27.4778
MIR133A1HG	-20.1682
ZNF710-AS1	-17.6164
AC010976.2	-15.3565
AC091906.1	-14.0427
AL157402.2	-13.5301
AP004609.1	-13.1761
AP001372.1	-12.3874
AC103858.2	-12.3874
AC011352.1	-11.725
AC010542.5	-10.4243
AC011731.1	-12.0582
AP001783.1	-10.6403
Z73429.1	-8.13392
AL450998.2	-8.08625
AC011893.1	-11.8206
AC096536.1	-8.28238
AC097478.1	-25.3807
AC006460.1	-8.32404
AL133353.1	-8.14182
AL445183.2	-6.74481
AC026202.2	-7.09188
AL356417.2	-7.476
CLMAT3	-7.45808
AC079329.1	-8.1729
AP001062.2	-6.32764
AL133346.1	-7.21288
AC110491.3	-7.30505
AC018816.1	-6.41644
SLC14A2-AS1	-5.466
AC145207.1	-4.96951
AC141424.1	-5.18401
AC092155.1	-5.4988
AC084036.1	-5.54922
AC020916.2	-5.51401
AC079298.3	-5.25008
FAM222A-AS1	-4.75777
WDR11-AS1	-4.92476
MBNL1-AS1	-5.38831
AC009102.2	-5.99109
AL662797.2	-5.10149
AC069155.1	-4.82345
KCNAB1-AS2	-5.39959
AC034102.7	-5.41516
KRT7-AS	-5.65655
AC008619.1	-5.32819
AC023509.2	-5.09517
Z94721.1	-4.66962
AC022509.3	-5.22197
C8orf34-AS1	-5.21605
AL589765.1	-3.77591
FAM83C-AS1	-5.04022
AL133230.1	-4.5556
AC115618.2	-5.03399
AC022509.2	-5.90857
AC002550.2	-5.04397
AC090515.4	-5.09461
AC010320.3	-4.97537
AL645504.1	-8.08633
AC008686.1	-6.19912
AP000266.1	-4.44468
AL008635.1	-3.92043
AC080129.2	-4.31447
LINC00517	-3.40305
AC009318.2	-4.2136
BHLHE40-AS1	-4.47575
CCDC144NL-AS1	-4.47859
SERTAD4-AS1	-4.02997
AC073641.1	-4.26992
LMF1-AS1	-3.9707
AC024896.1	-3.2589
AP002770.1	-4.44227
AL731537.1	-3.58398
AC083906.3	-4.75937
AL033527.2	-3.62572
PINK1-AS	-3.96112
AC010649.1	-4.83836
AC115618.1	-4.37581
AL160153.1	-3.88626
AP000941.1	-3.59475
AC104462.1	-4.02637
AP003550.1	-4.24005
AC005730.2	-4.61854
AC009318.3	-3.9202
TMC3-AS1	-3.87709
RHPN1-AS1	-7.51358
USP3-AS1	-3.65991
AC005476.2	-3.808
NKILA	-3.97882
AC091053.1	-3.66711
AC131235.3	-3.82869
AC027237.3	-3.6703
KCNQ1OT1	-3.66518
GAS6-AS1	-4.15396
NAPA-AS1	-3.87404
AL021391.1	-2.77366
LINC01424	-3.6237
AC011498.6	-3.2778
AC092535.3	-3.51363
AC044802.2	-3.68655
AL353807.2	-3.69059
AC106881.1	-3.86582
VCAN-AS1	-2.52411
ARF4-AS1	-3.30361
AC005339.1	-3.69253
AC012629.2	-3.53529
AC021546.1	-2.94478
AL512791.1	-3.13341
WASHC5-AS1	-3.41177
AC020765.2	-3.13402
AC010336.1	-3.26599
AC008771.1	-3.22387
AC037459.4	-2.91339
IGFBP7-AS1	-3.50066
AC092957.1	-3.34859
AP003396.1	-3.08459
AC022001.2	-3.1741
ATP2A1-AS1	-3.32744
AC021739.5	-3.04318
AC110015.1	-3.31693
EP300-AS1	-3.33767
AL592166.1	-4.21411
AC145207.2	-3.53593
AC007750.1	-2.97437
UBE2E2-AS1	-2.96166
AC079313.2	-3.12874
ROR1-AS1	-2.91341
AP003352.1	-2.91646
AC007920.2	-2.99065
AC139887.4	-2.71763
HAGLR	-2.75199
AL357992.1	-3.05258
AL133415.1	-2.82634
AC145207.4	-3.09408
AC008464.1	-3.47212
AC022211.2	-3.11858
AC021151.1	-3.02315
AC007216.4	-3.05114
AL390198.1	-2.58348
AC021087.1	-2.74453
SNAI3-AS1	-2.953
AC055764.1	-2.70089
RUNDC3A-AS1	-2.69813
AL122035.2	-2.84571
AC079315.1	-2.95677
AL355581.1	-2.44923
AL080317.3	-2.725
AL022068.1	-2.45933
AC025470.2	-2.26304
AP003390.1	-2.81841
AC079328.3	-2.55627
AC009630.3	-3.45565
AL080317.1	-2.75851
AC078795.2	-2.69787
AL135905.2	-2.59302
AC015712.7	-2.74693
AC069234.2	-2.28878
FO704657.1	-2.59729
AL133417.1	-2.827
AC011603.2	-2.48031
AC068831.1	-3.07661
AL118558.1	-2.86432
LINC01024	-2.52135
AL049548.1	-2.58167
TGFB2-AS1	-2.28859
AC008443.5	-2.54412
AC005520.5	-2.53775
DLG1-AS1	-2.2383
AP000692.2	-2.69516
AL163051.1	-2.58721
CCNT2-AS1	-2.5812
AL161772.1	-2.4412
AC022167.1	-2.13199
AC104506.1	-2.3962
AC079834.2	-2.47155
AC091887.1	-2.95121
AP001453.2	-2.40262
AC006064.4	-2.27043
ST20-AS1	-2.41539
AL139317.3	-2.30782
AC023590.1	-3.11421
ST3GAL6-AS1	-2.49068
AC010809.1	-2.37609
AC068385.1	-2.64595
AC062029.1	-2.18616
AC010203.2	-4.54378
AL356488.3	-2.21594
AC007485.1	-2.30833
AL591845.1	-2.31282
AC012358.3	-2.24626
BACE2-IT1	-2.15464
PITPNA-AS1	-2.31228
LYPLAL1-AS1	-2.15179
AC013403.2	-2.17711
AC139530.1	-2.25689
LRP4-AS1	-2.25023
AC104123.1	-1.96123
GNAS-AS1	-2.28186
AL031963.1	-2.51241
AL451165.2	-2.18654
AC004076.2	-2.18473
AC011446.1	-2.10004
AC012358.1	-2.16895
FLG-AS1	-2.12031
AC099518.4	-2.25436
AC026801.3	-2.21719
AL137856.1	-2.3625
AC245052.4	-2.70512
AL021392.1	-2.12945
AC006059.1	-2.04221
AC018690.1	-1.9754
AC007743.1	-2.13155
AL031847.1	-2.03694
AC104411.1	-2.45295
AP001160.3	-2.06169
AC131159.2	-2.0533
AL731566.1	-2.05587
PTOV1-AS1	-2.14213
BOLA3-AS1	-2.03524
AC008937.3	-2.45169
TONSL-AS1	-2.28963
LNCSRLR	-2.04797
AC080038.1	-2.00854
AL133351.1	-1.9565
MAFG-AS1	-1.99264
AL121832.2	-1.9798
AL603839.3	-1.97535
AC022075.1	-1.97631
AC008536.1	-2.48918
AC092675.1	-2.07179
AL355488.2	-2.02516
AC010809.2	-1.96477
AP005329.2	-1.8586
AC018362.1	-1.93909
AC097461.1	-1.97983
AC137894.1	-2.09534
AL109811.2	-1.98281
AC109587.1	-1.91234
AC010761.1	-2.19181
CASC8	-2.13973
AC055822.1	-2.32028
AL137186.2	-1.86026
AC024060.1	-1.92997
LINC00323	-1.80991
AC116552.1	-1.87835
AL139289.2	-1.9275
PRRT3-AS1	-1.86193
AC020594.1	-1.83479
ARHGAP5-AS1	-1.90267
AC004771.3	-1.83968
AC012073.1	-1.8382
AC109466.1	-1.84456
AC009107.2	-1.96087
AC020571.1	-1.76464
AC012467.2	-1.8202
AL121672.3	-1.84134
AC093525.7	-2.27316
AC068768.1	-1.81629
MCM3AP-AS1	-1.80512
AC136475.1	-2.38874
AC022893.1	-1.84922
AC011466.1	-1.76792
MCPH1-AS1	-1.91495
LINC01564	-1.84141
AP001029.2	-1.85629
LINC01426	-1.73944
AC019205.2	-1.72974
CDR1	-1.84973
AC004771.2	-1.83026
SLFNL1-AS1	-1.93952
AC012462.3	-1.78822
AC008440.1	-1.629
AP001893.1	-1.77604
AP000781.1	-1.81098
AC015712.2	-1.6767
ZSCAN16-AS1	-1.6628
AP002387.1	-1.72555
AC132872.3	-1.67317
CIRBP-AS1	-1.75039
SNHG21	-1.5689
AC093157.1	-1.65677
AC106786.2	-1.71279
AC138150.1	-1.66471
TMEM92-AS1	-1.66784
AC099508.1	-1.61267
HAS2-AS1	-1.56724
AC005034.3	-1.61047
MHENCR	-1.62641
PXN-AS1	-1.71847
AL138963.3	-1.5858
AC106047.1	-1.63605
AC010642.2	-1.54908
AP003392.6	-1.5669
AL031058.1	-1.54228
DNM3OS	-1.57413
AC091152.2	-1.56135
AC145285.4	-1.58624
AC016727.1	-1.49141
AC099066.2	-1.50568
AC100810.1	-1.47489
AL596202.1	-1.49692
SNHG10	-1.56439
AL137003.1	-1.53097
AC090198.1	-1.56305
DLEU2	-1.52731
AL035413.1	-1.46663
AL670729.1	-1.55355
ACTN1-AS1	-1.5713
AC245452.1	-1.60117
AL355312.2	-1.48222
AL358472.4	-1.46188
EMX2OS	-1.53102
AL118516.1	-1.47403
AC007570.1	-1.58819
AL445524.1	-1.41937
AL035587.1	-1.46425
ERICH6-AS1	-1.47567
AC234582.1	-1.47163
AC027097.2	-1.51064
Z93930.2	-1.48749
AC078802.1	-1.40045
DNAJC27-AS1	-1.41205
NUTM2B-AS1	-1.42016
AL354811.1	-1.46455
AC073611.1	-1.44516
AC080112.2	-1.45958
AC026471.1	-1.41119
AL450992.2	-1.38783
AC015674.1	-1.46784
AL138976.2	-1.42433
OTUD6B-AS1	-1.38575
AC016394.1	-1.40252
AC023908.3	-1.36922
AL691432.2	-1.3606
AL592148.3	-1.34012
AP000695.1	-1.35095
AP000695.2	-1.33341
AC113383.1	-1.32203
AC139887.2	-1.34282
PSMA3-AS1	-1.32245
AC103591.3	-1.36472
AC008429.1	1.36964
AC007388.1	1.31919
AC004812.2	1.31247
AC012645.1	1.36919
LINC01481	1.33271
AC004067.1	1.38202
CTBP1-AS2	1.36619
AC005520.2	1.37983
TSPEAR-AS1	1.39019
AGAP2-AS1	1.38912
AL050341.2	1.39851
AL136370.1	1.35144
ASH1L-AS1	1.51605
AL118506.1	1.39858
AC025423.1	1.47397
ZFHX4-AS1	1.40042
ZNF436-AS1	1.37651
AC100861.2	1.63844
AL391069.3	1.42402
AP005329.1	1.48784
AC037459.3	1.41735
AC097641.3	1.51876
AC009148.1	1.47857
AL078612.1	1.75001
AP001453.1	1.52348
AC020915.4	1.45817
AC116913.1	1.48708
AP000786.1	1.44437
ASB16-AS1	1.47805
C10orf25	1.44083
AC023157.3	1.4739
CKMT2-AS1	1.45051
AF111167.2	1.43591
AL359915.2	1.50213
ELOA-AS1	1.47904
THAP7-AS1	1.52848
AC106791.1	1.41675
TMEM254-AS1	1.42889
CASC2	1.46002
AC124066.1	1.61604
AC114811.2	1.47146
AC034236.2	1.47443
GABPB1-AS1	1.48226
SATB2-AS1	1.5322
HCG25	1.50572
AL049795.1	1.55663
AC008906.1	1.51681
AL596325.1	1.4764
RBM26-AS1	1.49746
KTN1-AS1	1.50374
Z95115.1	1.50369
AL132639.2	1.53637
TIPARP-AS1	1.55235
AL590617.2	1.55625
HOTAIR	1.59314
AC118553.1	1.4999
AC021054.1	1.54078
AC009113.1	1.56549
JMJD1C-AS1	1.64204
PTOV1-AS2	1.63505
TMEM147-AS1	1.53171
KCCAT198	1.72032
AL355297.4	1.53912
AC010173.1	1.6022
AL117332.1	1.53158
FLJ37453	1.4829
SRRM2-AS1	1.53995
AC053527.1	1.62286
ALOX12-AS1	1.5587
HDAC2-AS2	1.59626
AC023024.1	1.56028
MRVI1-AS1	1.56894
NFYC-AS1	1.60103
C1RL-AS1	1.60584
SP2-AS1	1.58659
MIF-AS1	1.62416
AC006064.2	1.66694
LMCD1-AS1	1.61482
AC010327.3	1.60741
AL512408.1	1.66626
RBMS3-AS3	1.66947
TRAF3IP2-AS1	1.60115
ZNF252P-AS1	1.62765
AL122125.1	1.605
TMEM220-AS1	1.60814
AC090579.1	1.71146
BVES-AS1	1.54194
SENCR	1.63429
AC021242.3	1.6632
AC006213.1	1.66935
AL365277.1	1.58073
CHKB-AS1	1.58811
STK24-AS1	1.57401
SEMA6A-AS1	1.71512
AC017083.2	1.62045
AC233728.1	1.53045
NCK1-AS1	1.6355
AC009509.1	1.65453
AC026790.1	8.83234
MELTF-AS1	1.76681
TMEM44-AS1	1.72234
AL160006.1	1.65648
AL590428.1	1.73816
AC092115.2	1.78165
AL139241.1	1.7001
AC104596.1	1.66454
AC005220.1	1.59045
AC096677.1	1.77663
AP001350.1	1.6886
AC097103.2	1.63681
AC087623.4	1.62835
HCG15	1.61856
AC062037.2	1.78286
AC006449.2	1.73416
AC064807.1	1.7572
A2M-AS1	1.85092
ZFAS1	1.69123
AC011484.1	1.69561
A1BG-AS1	1.75986
AC004943.2	1.66961
OSGEPL1-AS1	1.77545
PAXBP1-AS1	1.77518
LINC00449	1.67872
AC090673.1	1.77205
AL157911.1	1.9562
AC242426.3	1.75494
AC008622.2	1.73482
H1FX-AS1	1.75242
AC087362.2	2.04703
AC080013.1	1.75594
AP000640.1	1.78884
TAF1A-AS1	1.74889
AC079174.2	1.75246
PAN3-AS1	1.83386
GACAT2	1.78883
BBOX1-AS1	1.75632
AC092115.3	1.70975
AC010680.3	1.79328
AL596220.1	1.92425
AC098798.1	1.90132
AC016590.3	1.74788
AC034111.1	1.87575
AC008840.1	1.85266
AP000763.3	1.70055
RGMB-AS1	1.86895
AC096992.2	1.75359
AL391422.3	1.81144
AL121603.2	1.83062
AC116651.1	1.81844
SAP30L-AS1	1.79671
GNG12-AS1	1.72959
AL031666.1	2.21641
AL132800.1	1.86275
ZEB1-AS1	1.88116
STX18-AS1	1.83699
AL049597.2	1.94097
AC004865.2	1.8963
AC008494.3	1.88435
AC005618.3	1.92849
AP000879.1	1.80174
LBX2-AS1	1.84787
HOXB-AS3	1.8773
AC018754.1	1.81196
AC117383.1	2.08383
AC145124.1	1.97534
RFPL1S	2.12155
ENTPD3-AS1	2.00331
HLX-AS1	1.99844
TMEM5-AS1	1.99481
AC097534.2	2.00319
STAM-AS1	2.04414
AC025031.2	1.89675
LINC00884	2.00024
AC015802.4	1.83643
AC243964.2	1.94791
AC022098.3	2.58024
AC112484.2	2.09174
AC009812.1	2.10919
AL512353.1	1.893
AC128688.2	1.9321
AC090907.1	2.07573
INTS6-AS1	2.01058
AL117336.3	1.94046
IDH1-AS1	2.28408
SPRY4-AS1	2.0187
AC124068.2	1.89665
AC010834.3	2.12426
AC090425.2	1.93445
AC134407.1	3.13224
C5orf66	1.98753
AL442663.3	1.9844
AL356124.2	1.94579
LINC00894	2.02092
THAP9-AS1	2.02691
AC067750.1	2.07409
TMEM9B-AS1	2.05183
TBX5-AS1	2.28438
AL133372.3	2.8024
AC090826.2	1.8976
CARD8-AS1	2.01939
AC010226.1	2.09798
AP002761.3	2.19155
KIAA1614-AS1	2.10847
AC083805.3	2.20742
AC138932.5	2.11657
AC011447.3	2.10273
HOXC-AS1	2.5454
AL035530.2	2.11479
AP000866.1	2.25802
FOXN3-AS1	2.08863
AL157786.1	1.97674
AL353622.1	2.14874
AC009126.1	2.12922
KIF9-AS1	2.20266
Z69733.1	2.15189
AC091564.2	2.24219
Z83847.1	2.28497
TMCC1-AS1	2.17219
AC007681.1	2.57122
SBF2-AS1	2.22299
KDM4A-AS1	1.93649
AL512343.2	2.58579
AC084824.5	2.20962
AL356020.1	2.30145
AC092295.2	2.28255
AL162171.1	2.28584
AC068305.3	2.29783
AC019197.1	2.32092
AC136469.1	2.46102
MRGPRF-AS1	2.24195
AC068675.1	2.07972
AC018413.1	2.22033
AL355816.2	2.01931
TDRKH-AS1	2.2464
ZNF571-AS1	2.31702
AC068338.3	2.28785
PRC1-AS1	2.25163
AL360270.3	2.14404
DDX39B-AS1	2.52907
AC025171.3	2.1193
AL662800.1	2.44232
MAP3K14-AS1	2.21956
AC105411.1	2.32105
Z84485.1	2.15663
AL035681.1	2.3724
LINC00649	2.58375
AL596223.1	2.33339
AC040970.1	2.36956
AC010319.3	2.07953
AC009948.1	2.36526
DLGAP1-AS1	2.32875
AC036108.3	2.2293
PPP1R12A-AS1	2.41818
AC005041.3	3.24926
AC083973.1	2.63445
AC011444.1	2.32699
AL121845.1	2.52221
AC008914.1	2.204
FAM66C	2.48812
AC079601.1	2.22729
PARD3-AS1	2.25739
CERNA3	2.57796
AC009570.1	2.48603
AC092164.1	2.3981
AC004943.1	2.32273
AC004231.1	2.12275
NNT-AS1	2.4352
AC009226.1	2.38328
AP003465.1	2.02735
HOXB-AS1	2.54218
CACNA1C-AS2	2.36167
AC090912.2	2.35982
AL356599.1	2.50425
AL512656.1	2.49558
AL355388.2	2.69577
AC116003.1	2.40886
LINC01389	2.52478
AC023043.1	2.49882
AC004596.1	2.10494
DARS-AS1	2.61858
AL596330.1	2.67442
AC090907.2	2.38801
AC005225.2	2.64386
AC008610.1	2.55017
AC053503.2	2.52274
AL139289.1	2.56767
AC022148.1	2.5805
CYP1B1-AS1	2.61085
AC234782.2	2.46015
AP001107.4	2.81074
AL008729.1	2.42258
AL132780.2	2.59419
ZMIZ1-AS1	2.60575
AC035140.1	3.59936
AC007216.1	2.76579
AP001363.2	2.0887
AL359633.2	2.52403
AL591895.1	2.71148
AL031728.1	2.24698
AL139260.1	2.71495
AC027607.1	5.05018
NRSN2-AS1	2.64928
AP000787.1	2.70001
AL157834.2	2.56817
ITGB2-AS1	2.65271
AP000254.1	2.56975
AC011921.1	2.67823
AP000942.2	2.86427
UBR5-AS1	2.70766
AL161421.1	2.73239
AC138207.2	2.65731
TNKS2-AS1	2.88252
AC091212.1	2.56658
AC008278.2	2.60201
AC010834.2	2.46221
GPRC5D-AS1	2.67088
RMDN2-AS1	3.13244
AC091948.1	2.84875
HIPK1-AS1	2.75322
AC009318.4	2.72319
AC069234.1	2.60039
AC079630.1	2.89143
AL158212.2	2.51074
AC083805.2	2.80294
AC079385.3	2.86263
PRKG1-AS1	2.79783
AC092809.4	2.30094
AL024508.2	2.81053
AC091180.4	2.84935
AL031595.2	4.56944
AC022509.1	2.83776
AC244453.2	2.46012
AC005037.1	2.45752
AC009005.1	3.10112
FLJ31356	2.80119
AC124947.1	3.03766
AL031848.2	2.65245
AC109449.1	2.6436
AC244453.3	2.86482
HHIP-AS1	2.83872
YEATS2-AS1	2.95324
AC119150.1	2.84601
AC079089.1	2.70134
AC005498.3	2.81289
DOCK9-AS2	2.84312
AC034228.3	2.70637
AL158840.1	2.70638
AC087623.1	2.90633
AC005540.1	3.05389
AC069444.1	2.90935
AC010907.2	2.71021
AC009269.4	2.71021
AL137002.1	2.92637
AC008438.1	2.9164
AC116366.1	2.82421
AC009802.1	2.84725
DCST1-AS1	2.96
AL662844.4	3.25997
TCF4-AS1	2.94064
MDC1-AS1	2.94836
AL139124.1	3.0931
AL139807.1	4.04096
AL606534.1	2.76937
AC137723.1	3.5542
AC022001.3	2.93371
AC004784.1	4.51902
AL354760.1	2.89725
SDCBP2-AS1	3.04309
LINC01594	3.01588
AC015849.1	3.05616
AC107959.1	3.05674
RUSC1-AS1	3.04369
AC074044.1	2.94193
KCNK15-AS1	3.05177
AC022613.1	3.69938
AL049543.1	2.99478
CEBPA-AS1	3.03292
AC022154.1	3.17713
AC020978.6	3.02684
F11-AS1	2.81588
AL353593.1	3.05336
AC010149.1	2.80778
AC098829.1	2.89996
AC104076.1	3.3682
AP001267.3	3.27181
AC010491.1	3.04259
AP002026.1	3.14841
LINC01137	3.15797
AC011472.1	3.03627
AC116614.1	3.15302
CCND2-AS1	3.09305
IL12A-AS1	3.56549
AC105053.1	3.94442
CRTC3-AS1	3.01499
AL353751.1	2.70691
SYNPR-AS1	3.10393
AC009318.1	3.23783
AC124283.1	3.3315
AC109347.1	3.22072
STT3A-AS1	3.66631
DICER1-AS1	3.48328
ADPGK-AS1	3.9305
AC005342.1	3.17114
AC103923.1	3.60881
LINC00982	3.23968
AC004241.1	3.37867
AC104827.1	3.35461
ADAMTS9-AS2	3.26437
AC005277.1	3.09447
GPC6-AS1	3.05708
AC022916.1	3.57423
CFAP58-AS1	3.4176
AC091100.1	3.42748
AC010136.1	3.36968
AL355802.4	2.98438
AL158163.1	3.36914
AL121574.1	3.69599
LGALS8-AS1	3.49653
AC134682.1	3.51116
MEF2C-AS1	3.16328
AC096772.1	3.50619
PLS3-AS1	3.37383
AL139022.1	3.81195
SGMS1-AS1	3.57953
AL162258.2	3.50496
CACTIN-AS1	3.72052
PRMT5-AS1	3.53392
AC011611.4	3.81531
AC037459.2	3.5423
RNF219-AS1	3.32429
PLCG1-AS1	3.92129
AL357060.2	3.62338
AL021707.1	3.72565
AP001001.1	3.82554
AC087392.1	8.60991
AC026310.2	3.71493
DLGAP1-AS2	3.6385
RBPMS-AS1	3.7287
AL136301.1	3.83846
AC104662.3	4.95356
AC124319.3	4.59716
AL591846.2	3.97354
AC099518.5	3.61061
AL139022.2	3.62206
AP002478.1	3.7922
AC010894.3	3.70932
AC007319.1	3.3064
AC136604.2	3.68654
AC104170.1	3.37897
AC026704.1	4.11214
AL024508.1	4.30543
LINC00535	3.78255
BOK-AS1	4.06129
AL445685.1	8.81798
AC008522.1	4.05922
AL445490.1	3.78244
KCNMB2-AS1	3.67772
AC116407.1	4.17224
PROSER2-AS1	4.28675
AC025164.2	4.80287
AC109927.1	4.59644
AL136131.3	12.6311
SMIM2-AS1	4.53129
AC107884.1	4.54384
AC090193.1	4.23411
FAM212B-AS1	4.09537
AL512631.2	3.96702
AC095055.1	4.4509
AC098613.1	4.08222
AC008079.2	7.31263
AC092287.1	4.2999
MORC2-AS1	4.09237
AC008591.1	3.54875
AL160408.2	4.25933
AF196972.1	5.03015
AC016252.1	4.6835
AL139039.3	4.19488
AC020634.1	4.19488
GATA2-AS1	4.52137
AC098848.1	3.42846
AC108002.1	4.72497
AC098820.2	4.65542
AC090971.1	3.42453
AC124944.1	4.26352
AC099669.1	4.59529
AP000350.5	4.45472
AP003032.1	4.39436
STXBP5-AS1	4.56595
AC138123.2	4.14066
AC010776.2	4.56051
CYYR1-AS1	5.89565
AC243571.2	8.86521
AL109615.3	4.91112
AC011491.3	4.42992
AC092802.1	6.80196
AP000238.1	5.40739
AC011462.2	5.79253
AC008635.1	4.44787
AC121761.1	5.05056
AL844908.1	4.7655
AC019349.1	4.84288
AC079385.2	4.08172
AC105935.1	5.06155
AL359198.1	5.01468
AC007298.2	4.86383
AC068831.2	5.23611
MIR762HG	4.67887
AC004771.5	5.00206
AC072062.1	5.04958
AL121987.1	5.08081
AC091564.7	5.91961
AC243829.2	4.7049
DDIT4-AS1	4.99956
AL358790.1	4.38711
SLC25A21-AS1	5.40735
AC132872.2	4.96641
AL121917.2	5.26025
AC089983.1	5.26086
OSTN-AS1	4.93172
AL121972.2	4.57299
AL592078.1	5.368
AP000880.1	5.26039
AL133367.1	5.54013
AL359265.3	5.582
LACTB2-AS1	5.18988
MID1IP1-AS1	5.66381
AC090001.1	4.98326
TAT-AS1	5.56475
AC022400.1	12.0443
AC108673.2	4.54644
ZNRF3-AS1	5.69571
AL356512.1	11.5611
AC100771.2	5.80328
AL731567.1	5.76369
AC138956.1	6.33559
AC105760.1	5.82865
AC117490.2	6.51314
SLC16A12-AS1	5.15707
AC004477.2	6.10788
AC027801.1	7.17166
AC003958.2	4.71036
AC009228.1	6.22949
AC099063.1	11.9379
AC087741.1	6.30229
AC008443.6	5.86694
AC138150.2	5.75781
AC067930.4	6.77071
AC006449.3	5.53177
AC010524.1	5.99112
AC083949.1	8.66683
AC024933.1	6.30482
WARS2-IT1	7.44969
AL021707.7	6.44572
AC104534.1	6.39515
AL355297.2	5.7954
CSTF3-AS1	5.64313
AC004264.1	7.06829
AC079907.1	6.02177
AF131216.4	5.79192
PYCARD-AS1	9.70649
AL096855.1	6.76689
AC007552.2	6.94472
TNFRSF14-AS1	7.52147
ZEB2-AS1	6.49787
AL157896.1	6.22244
NLGN4Y-AS1	7.5831
AC005261.3	6.64402
AC012170.2	6.88055
MAP3K20-AS1	6.62175
AL021707.6	7.02818
AC005790.1	5.49961
AC073389.2	8.66708
LIFR-AS1	6.90543
LRRC2-AS1	7.01793
AC022079.2	7.74751
AC136475.2	9.03989
AC016257.1	6.43478
AC020934.1	7.13327
AC010457.1	7.42036
AC103739.2	7.86621
AC069431.1	7.08206
AC025165.2	7.32273
IPO9-AS1	7.20791
AC036103.1	6.99955
AC022973.4	5.92794
AC009133.1	7.7244
AC091946.1	7.28775
AC133065.2	8.78022
AC007608.3	7.66719
FLJ27354	8.20436
AP001970.1	7.5337
AC005779.1	6.72446
AC022364.1	9.08271
KCNJ2-AS1	7.85888
AGBL1-AS1	7.86594
AC097460.1	6.79053
AC092755.2	8.09349
OGFR-AS1	8.92443
LINC02158	5.9473
PRICKLE2-AS3	7.7834
AC007364.1	8.09578
FOXD3-AS1	7.73255
ACVR2B-AS1	8.27753
AC005840.5	8.15759
AL392046.1	7.9926
APOA1-AS	8.73897
AL138902.1	7.42872
MMP25-AS1	9.54378
AL590666.2	8.26807
AP001596.1	8.24691
SNAP25-AS1	6.10381
AC015691.1	8.72185
AL096678.1	8.35381
TMEM108-AS1	8.18735
RHOXF1-AS1	9.71881
AC243772.2	9.26832
AC119424.1	8.22866
AC036176.1	9.48201
U62317.1	8.45227
AC093484.2	7.42444
AL355312.3	9.63871
AL449106.1	9.61585
AL450992.1	9.87451
TARID	10.146
TFAP2A-AS1	10.2228
PKN2-AS1	10.1616
AC009119.1	7.57255
AC104958.2	10.1594
AC079354.3	10.9293
AL354732.1	11.0107
AC010247.2	10.7787
AC091435.2	11.7369
AP000873.3	11.3652
AC083809.1	10.4319
AL357033.3	12.8052
AL050403.2	10.8579
AL365181.3	11.0699
PHKA1-AS1	10.6131
AL031316.1	11.5915
AC131011.1	12.0018
AC011511.5	22.7685
AL512328.1	15.5709
AJ003147.2	12.7294
AC008063.1	18.0529
AC078795.1	12.6702
GRIK1-AS1	12.8528
DLGAP4-AS1	16.7791
AL512638.2	17.5295
AP002992.1	16.4679
AC087627.1	16.8461
AC090912.1	16.6473
TMEM51-AS1	17.4739
ZNF341-AS1	16.5245
Z84484.1	21.145
AC100800.1	20.7356
AP4B1-AS1	19.4372
AC080023.1	24.6309
AL512306.3	23.2276
AL357033.4	22.6588
AC009121.2	25.1326
Z84488.1	26.0985
AC007728.2	50.8877
AP003049.2	25.6006
AC007991.4	28.1851
AC068189.1	29.7547
DIAPH2-AS1	28.993
AL138787.2	29.5358
AL157871.4	32.0551
AC116424.1	28.9346
AC008105.3	28.3623
CPEB1-AS1	31.7982
AL138828.1	36.2944
XXYLT1-AS2	34.2278
AC116312.1	37.5352
AP001610.1	40.4745
AL162457.2	52.8572
SLC8A1-AS1	50.251
AC022601.1	56.895
AC012363.1	57.6168
AP006565.1	60.4687
SEPT4-AS1	72.0116
ZFY-AS1	77.1804
NRIR	561.587
USP30-AS1	883.244
AC011997.1	1044.36
AC011495.3	-4.87103
AP002884.5	-3.70566
AC006441.3	-3.41821
AC023300.2	-3.27106
AP003170.4	-2.14488
AC027601.4	-2.04962
AC139256.1	-1.68455
AL358472.3	-1.47144
AC006449.5	-1.48472
AC112722.1	-1.44242
AP002807.1	1.32454
AC091133.1	1.31389
AC004846.1	1.31974
AC008966.1	1.31582
AC093297.2	1.33572
AL162377.1	1.32756
BDNF-AS	1.3833
AP001437.1	1.58592
BX322234.1	1.68673
AC007666.1	1.9385
DENND5B-AS1	1.78823
AC011472.4	1.86536
HDAC11-AS1	2.17116
AC034102.5	2.17431
AC104463.2	2.36158
AC005921.2	2.96498
AL121988.1	3.03354
AP006216.1	4.67858
AC011451.1	4.02581
AC110615.1	8.13506
AC007952.1	8.58658
AC117394.2	-3.91808
AL137784.2	-3.01028
AL008726.1	-3.27267
AC114760.2	-4.04744
AC139530.3	-2.23812
ZMYND10-AS1	-2.22259
PRKCZ-AS1	-1.81083
AC107959.3	-1.70692
AC010761.2	-1.85416
AC087752.4	-1.88809
AL451042.2	-2.31067
AC019171.1	-1.69008
AC107214.1	-1.57485
AC127537.3	-1.41824
LINC01311	-1.41064
AC022167.2	-1.32806
ZNF793-AS1	1.30653
MYLK-AS1	1.34281
NR2F2-AS1	1.39725
AC037198.1	1.5584
AC008655.2	1.54976
AL512422.2	1.57304
AC013640.1	1.63928
WWTR1-AS1	1.74769
AL022157.1	1.80116
AL662797.3	1.80569
AC108047.1	1.8343
SAPCD1-AS1	1.76831
AP001269.4	1.96358
AC131238.1	2.23226
AC103691.1	2.45476
AC007378.1	2.6757
AC026150.3	3.03485
AC104248.1	2.97966
AC005262.2	3.1649
MYO16-AS1	3.72947
AL022069.1	4.67248
AC025263.1	4.89206
AC008011.2	5.75438
LUARIS	-13.2678
AC015987.1	-7.47084
PCAT7	-6.10181
ODF2-AS1	-6.27189
AC005550.3	-4.63909
AL513165.1	-4.10282
AL356481.1	-3.65203
AC092143.3	-3.22696
AC009118.2	-3.73399
AC007255.1	-3.36025
AC121757.1	-3.26007
UBE2Q1-AS1	-3.14308
AC008264.2	-2.71557
AP006284.1	-2.75097
MAMDC2-AS1	-2.7022
AC008687.2	-2.6645
AC067930.3	-2.53686
MIR181A2HG	-2.48529
AL391834.1	-2.41816
AC002456.1	-2.42817
AC073072.1	-2.36594
AC005486.1	-2.38578
AL606760.3	-2.30763
B4GALT1-AS1	-2.32299
Z69720.1	-2.15594
AC011933.3	-2.0368
AL161756.1	-2.1162
AL513323.1	-2.05987
AC002480.2	-1.99613
AC084809.1	-1.99553
NDUFB2-AS1	-2.19445
AC145098.1	-1.8947
AC073842.2	-1.81644
AL390067.1	-1.89734
AC018809.2	-1.7294
AL603910.1	-1.71378
MAN1B1-AS1	-1.78635
STPG3-AS1	-1.68396
AC027644.3	-1.79798
AC004918.1	-1.74026
AC093673.1	-1.72522
AC003986.3	-1.73924
AC006017.1	-1.67135
DLX6-AS1	-1.68189
AL356481.3	-1.77237
AC136489.1	-1.78778
AL355574.1	-1.51929
AC003681.1	-1.49905
AC096649.1	-1.67496
AL031666.2	-1.45693
AC093567.1	-1.45024
AL138762.1	-1.44136
AC079807.2	-1.39561
AC073073.2	-1.35897
AC002480.3	-1.35113
AC004130.1	-1.34359
AC105446.1	-1.31596
GDNF-AS1	-1.32539
AC018647.2	1.34512
AL441992.1	1.34047
AC009403.1	1.32454
NEXN-AS1	1.34155
POT1-AS1	1.38171
AC062017.1	1.36667
CCDC183-AS1	1.40689
AC108866.1	1.38398
AC003075.1	1.37054
SMAD5-AS1	1.42589
PCOLCE-AS1	1.41776
AC009303.2	1.44668
GSEC	1.44072
CFLAR-AS1	1.55073
ATP6V0E2-AS1	1.45431
SLC25A25-AS1	1.50607
AP001793.2	1.59818
PP12613	1.52641
AC002467.1	1.55067
AC004854.2	1.50655
AC005944.1	1.5953
AL357079.1	1.53812
KMT2E-AS1	1.58405
LURAP1L-AS1	1.60247
FOXD2-AS1	1.71605
AC074351.1	1.54596
AC004877.1	1.61112
AC079145.1	1.61598
CYP17A1-AS1	1.64622
PPP1R26-AS1	1.67864
AC007938.3	1.73893
AL354920.1	1.6891
AC026191.1	1.73885
UXT-AS1	1.70098
PABPC5-AS1	1.73551
CDKN2B-AS1	1.89339
AL583839.1	1.81618
AC006333.2	1.85302
AC002066.1	1.76967
AC010504.1	1.84279
AC005481.1	1.94974
AC091180.5	1.9852
C9orf147	1.85105
AC007566.1	2.11219
LINC-PINT	2.0521
AC006027.1	2.1122
AC104532.2	2.14209
AL158151.1	2.26577
INHBA-AS1	2.16922
PAXIP1-AS2	2.18901
AC093726.1	2.36098
AC093799.2	2.65158
AC092338.2	4.39034
AL132780.1	2.50142
AL355816.1	2.51956
AC116535.2	2.52785
AL022341.2	2.47202
AC102953.1	2.53114
AL355385.1	2.58227
AL590096.1	2.60294
LINC00555	2.61784
AL513327.1	2.64688
AC004889.1	2.43049
AC009902.2	2.55879
AL121992.1	2.67758
AC021739.2	2.75321
OR2A1-AS1	2.78681
AC012313.6	2.8313
AL157392.4	2.82746
AC007569.1	2.73704
IFT74-AS1	3.04431
AC005162.3	2.85781
AC055855.2	2.83081
AP003680.1	2.8916
CACNA1C-AS1	2.91538
AC104590.1	2.82999
AC009227.1	3.1451
AC004839.1	3.04177
VLDLR-AS1	3.30244
AC011625.1	3.45936
IDI2-AS1	3.5208
AF213884.3	3.5337
AC084357.2	3.58221
AL136084.2	3.63321
AL359636.2	3.64729
AC093726.2	3.66149
AL136366.1	3.77304
AC007032.1	3.74112
AP000302.1	3.85319
AC040934.1	4.07471
AC005480.1	3.34274
HMGA1P4	4.19511
AL162385.2	4.75745
AC010168.1	3.51431
AL513190.1	4.37522
AC006042.2	4.78115
AC010997.2	4.50106
AL353795.2	4.67547
AL161725.1	4.57273
CYP51A1-AS1	4.94032
ST7-AS1	4.71017
AC006159.1	4.71475
AL590369.1	4.79717
AC005091.1	4.88489
AC005225.3	5.21963
AL356215.1	5.22935
AC116345.3	5.17407
AC006042.4	5.28033
AC087071.1	5.33912
AC106795.2	5.56765
AC099681.1	5.80462
AC005899.8	5.64317
AL096701.3	5.60456
AC009542.1	6.36604
AC005534.1	7.31352
AC009950.1	6.94305
AL359878.2	7.23473
STX17-AS1	7.25196
AC004160.2	8.13744
AC006159.2	8.35647
FAM3D-AS1	8.797
C7orf69	10.8458
AC003986.2	19.614
LINC00525	22.4787
AC004988.1	43.8663
AC083862.2	60.7135
SLC26A4-AS1	93.8887

## Sheet: IFCQvsNO
Gene Name	Average aligners
AC011352.1	-75.5902
PLCE1-AS1	-73.8908
TMC3-AS1	-74.2496
AC007920.1	-41.7694
AC010542.1	-36.3959
AP004609.1	-33.8604
AL139147.1	-29.6378
AC011893.1	-26.8964
AL450998.2	-20.1621
KCCAT198	-18.2653
ZNF710-AS1	-24.8065
AP001783.1	-14.5046
MIR133A1HG	-17.0718
VCAN-AS1	-13.886
AC006460.1	-18.619
AC099314.1	-12.9795
CCDC144NL-AS1	-13.1404
AC026801.3	-12.8747
AC027237.3	-12.503
AC092155.1	-10.1621
AC097478.1	-40.4521
AC010976.2	-12.0496
AC091906.1	-10.5201
FAM222A-AS1	-9.92989
AC022211.2	-11.0134
AL731537.1	-11.9802
LRP4-AS1	-10.5883
AL160153.1	-10.2246
AC022915.2	-10.2775
AC103858.2	-9.77361
AC091053.1	-9.82775
AL033527.2	-9.4238
AC022509.2	-8.68407
AC010542.5	-8.64697
AL021391.1	-9.30693
AL133346.1	-7.16703
AL445183.2	-6.68815
AC008443.5	-7.8244
AC079298.3	-8.3888
AC007743.1	-7.35934
AP005205.2	-7.33125
AP001372.1	-8.02801
GAS6-AS1	-6.47844
AL603910.1	-7.11011
PP12613	-7.21361
AC069155.1	-6.89203
AC009107.2	-6.49336
LYPLAL1-AS1	-6.62208
BHLHE40-AS1	-7.46616
MBNL1-AS1	-6.52598
AC079329.1	-6.42701
AC024941.2	-5.83364
AC139887.4	-5.94313
AL512791.1	-6.14487
AC004771.2	-6.34214
AL049548.1	-6.32527
BOLA3-AS1	-6.15963
NAPA-AS1	-6.43309
SLC14A2-AS1	-5.97067
LINC01564	-6.06361
AC026202.2	-5.93109
DEPDC1-AS1	-5.87144
AC008771.1	-5.93662
LMF1-AS1	-5.37983
AC090617.2	-5.35803
AC068831.1	-5.60823
AC037459.2	-5.73669
AL135905.2	-5.76219
AF230666.1	-5.69272
AC073641.1	-6.1149
AC005520.5	-6.60546
CASC8	-6.021
AC012358.1	-6.56331
AC103724.3	-5.459
AC112211.1	-5.46865
ROR1-AS1	-5.17859
CLMAT3	-5.42494
AC084036.1	-5.45245
AL133353.1	-7.41352
AC034102.7	-5.57077
AC110491.3	-5.44688
AC011933.3	-5.40564
AC007920.2	-5.35232
AC106881.1	-6.00446
KRT7-AS	-4.65955
AC145207.1	-4.0661
AL031963.1	-5.49467
AL136304.1	-4.88634
BX470102.1	-5.22167
HOXB-AS2	-4.89501
AC139530.3	-4.94327
AC099508.1	-4.83958
AC114488.1	-4.87892
AP003390.1	-4.78939
USP3-AS1	-4.94254
AF274858.3	-5.28243
AC138028.4	-4.8897
AC009318.2	-4.81357
Z73429.1	-4.41885
LINC00323	-4.29927
AC079834.2	-4.69001
AC009318.3	-4.79879
AL592166.1	-3.71355
AC010649.1	-4.68297
AC145098.1	-4.6755
AP000442.2	-4.63655
AC069234.2	-5.17092
AL021392.1	-4.35373
AC018816.1	-4.39307
AC010761.2	-3.68214
AL355488.2	-4.4234
AC145207.2	-4.32132
AC079328.3	-4.93398
TONSL-AS1	-4.51412
AL354811.1	-4.26622
PINK1-AS	-4.43054
AP003352.1	-3.93261
VAC14-AS1	-7.57468
AC005288.1	-4.60623
KCNQ1OT1	-4.20025
AP002770.1	-4.63993
AC011773.3	-4.11321
AC090515.4	-4.13251
AC010336.1	-4.32329
SERTAD4-AS1	-4.11843
AL121990.1	-4.15068
AC107959.3	-3.65727
AL161772.1	-4.16637
NKILA	-4.25494
AC025470.2	-3.31534
AC015712.7	-4.66864
AL137779.2	-4.04878
AL662797.2	-3.77463
BCDIN3D-AS1	-4.46699
AC011498.2	-3.99627
AC008619.1	-3.97128
AC104123.1	-3.66641
SNAI3-AS1	-3.878
AL031665.2	-3.93313
AC099066.2	-3.90194
AL591845.1	-4.18472
C8orf34-AS1	-3.88732
AC055764.1	-3.85208
AC017101.1	-3.91102
AP000266.1	-3.94573
MAST4-AS1	-3.74144
LINC00853	-3.66172
AC015712.2	-3.79056
AC093157.1	-3.74165
AC098679.1	-3.68855
AC115618.2	-3.75076
LINC00517	-2.87149
AC091887.1	-3.86883
AL118558.1	-3.70698
MCM3AP-AS1	-3.80287
AC009102.2	-3.64554
Z93930.2	-3.63074
AC141424.1	-3.60249
AL356417.2	-3.41473
MCPH1-AS1	-3.49701
RUNDC3A-AS1	-3.824
AP001318.3	-3.43743
AC005410.2	-3.38068
PXN-AS1	-3.48636
ARMCX3-AS1	-3.24667
ZSCAN16-AS1	-3.39486
AL096865.1	-3.72513
AC010643.1	-4.72977
AC139530.1	-3.2643
RTCA-AS1	-3.20614
AC104117.3	-3.39934
AC245452.1	-3.69726
AC013403.2	-3.25353
AC008464.1	-3.28278
GNAS-AS1	-3.00737
AC010320.3	-3.21721
TTC3-AS1	-2.9428
PTOV1-AS1	-3.49324
AL109811.2	-3.16086
AC025265.1	-2.92476
AC008687.2	-3.23704
AC135507.1	-3.12114
AL356488.3	-2.94869
AL138921.2	-3.04395
AC016708.1	-3.06476
AL157402.2	-3.00156
AC011603.2	-3.05888
GACAT2	-2.92539
AP001029.2	-3.34145
PITPNA-AS1	-3.09071
AC018761.2	-3.03955
ARF4-AS1	-2.78853
AC106047.1	-2.95527
ACTN1-AS1	-3.23341
AC119403.1	-2.81317
SEMA3B-AS1	-2.86374
AC109587.1	-2.8895
PDCD4-AS1	-3.02271
AC145207.3	-2.77553
AC020594.1	-2.82784
AC019205.2	-3.06909
AC009509.1	-2.75712
AC010761.1	-2.72487
AL596223.1	-2.89138
AP001160.3	-2.74727
AC009630.1	-2.74436
LINC01024	-2.73154
AC139149.1	-2.76501
AC008708.2	-2.77451
TAPT1-AS1	-2.72449
PRRT3-AS1	-2.75054
TM4SF19-AS1	-2.97536
SAPCD1-AS1	-2.72467
FAM83C-AS1	-2.69707
UBE2E2-AS1	-2.63597
IGFBP7-AS1	-2.73024
FLG-AS1	-2.71543
AC007570.1	-2.62065
ARHGAP31-AS1	-2.73699
AC008440.1	-2.61906
AL731566.1	-2.42206
AL137186.2	-2.69562
AC018362.1	-2.64672
AC138150.1	-2.75066
AP003396.1	-2.56796
AL008726.1	-2.63786
SEC24B-AS1	-2.55246
AC023590.1	-2.55018
AC096649.1	-2.44045
AC112907.3	-2.49977
AC037459.4	-2.54391
AC092957.1	-2.53682
AL122035.2	-2.68216
AC062029.1	-2.58402
NDUFV2-AS1	-2.44296
PLBD1-AS1	-2.7274
AL118511.1	-2.7407
AP001471.1	-2.40487
AL021707.4	-2.47269
INTS6L-AS1	-2.47269
AC083906.3	-6.06136
LINC01424	-2.47261
AC067930.3	-2.95692
AC021739.5	-2.44706
AL451165.2	-2.41417
AC092675.1	-2.59395
B3GALT5-AS1	-2.41182
AC116552.1	-2.85617
AC097376.2	-2.52644
LINC01426	-2.40418
AP000781.1	-2.53198
DLEU2	-2.40874
AC012313.7	-2.30021
AC006064.4	-2.59623
AL021707.2	-2.48004
AL080276.2	-2.44258
AC080038.1	-2.32129
AC131159.2	-2.39935
TSPOAP1-AS1	-2.30987
PIK3CD-AS2	-2.46589
AC109466.1	-2.25305
AC078881.1	-2.79748
AL590617.2	-2.28578
ERICH6-AS1	-2.28167
AC116535.1	-2.14299
AC015971.1	-2.14324
AC005730.2	-2.18175
AP000941.1	-2.19829
AC097534.1	-2.58854
CCNT2-AS1	-2.21226
PRKAR2A-AS1	-2.19796
AL355312.2	-2.25262
ACTA2-AS1	-2.15314
AC110015.1	-2.23209
AL080317.1	-2.22992
AC005476.2	-2.23524
AL133215.1	-2.17937
AC009088.3	-2.22706
AP001528.2	-2.18993
AP002387.1	-2.21043
AP001893.1	-2.14886
AC073283.1	-2.15777
AC131235.3	-2.33308
AC010809.2	-2.06817
DDX11-AS1	-2.25817
MHENCR	-2.42186
AC016727.1	-2.1502
AL691432.2	-2.06542
AC091057.1	-2.12249
AC012358.3	-1.97399
AL645568.1	-2.13126
AL358472.4	-2.00769
AC097359.2	-2.1101
SNHG10	-2.12425
AC006547.2	-2.21367
AC068888.1	-2.03739
AC139887.2	-2.14557
AP001347.1	-2.36034
AC023908.3	-1.99304
AL441883.1	-2.37345
AP000487.1	-2.07493
AC008966.1	-2.06494
AL139289.2	-1.9403
AC005339.1	-1.99376
AC100810.1	-2.06218
AP001453.2	-2.08811
AC073508.3	-2.02028
ST20-AS1	-2.01054
EMX2OS	-2.07612
AL035413.1	-1.98237
AL049795.1	-1.95897
AC078795.2	-1.96897
AL133415.1	-1.94956
AC004771.3	-1.87099
ZNF337-AS1	-2.11916
GNG12-AS1	-1.99062
AC105760.2	-1.94832
AC026471.2	-1.96895
AL928654.2	-1.9375
AL157932.1	-1.92162
TMPO-AS1	-2.06535
LMCD1-AS1	-1.94445
AC025569.1	-1.99211
AC004908.3	-1.90086
AC136475.1	-2.31609
AL355581.1	-1.88648
AP001157.1	-1.91623
AC005034.3	-1.85515
AL358472.3	-1.79462
AL031847.1	-1.92039
AC106820.2	-2.02537
AC006449.5	-1.79196
AC105942.1	-1.84268
SLFNL1-AS1	-1.98384
AC016394.1	-1.81807
AL139393.2	-1.85936
AC145207.4	-1.79295
AC012462.3	-1.88944
AL731569.1	-1.86446
MAFG-AS1	-1.72622
FAM66D	-1.90048
AL606760.2	-1.76891
AC079807.2	-1.95023
AC012640.2	-1.69692
AC113383.1	-1.79674
ARHGAP5-AS1	-1.75245
AL117335.1	-1.78461
RNASEH2B-AS1	-1.7016
LOXL1-AS1	-1.76069
LINC01311	-1.68236
AC083798.2	-1.75277
AC005005.3	-2.07949
AC012073.1	-1.84469
AC115618.1	-2.15984
AL138976.2	-1.72264
DNAJC27-AS1	-1.74871
AL122035.1	-1.72983
AL138762.1	-1.77903
AC007773.1	-1.72282
LPP-AS2	-1.70743
AC008536.1	-1.69762
TSC22D1-AS1	-1.75897
AC090198.1	-1.72047
FRMD6-AS1	-1.74832
AP005329.2	-1.62488
AC107214.1	-1.56635
AC124798.1	-1.69584
FLJ21408	-1.78152
AC026471.1	-1.68115
AL390198.1	-1.56728
TMEM92-AS1	-1.68641
AL138963.3	-1.64972
AC012467.2	-1.66859
AC133550.2	-1.70549
AC118553.1	-1.63897
AL450992.2	-1.56901
AL080317.3	-1.68015
AL132639.2	-1.61132
AL132780.2	-1.60535
AL035681.1	-1.61471
AC097461.1	-1.61432
AL139317.3	-1.57364
AL121832.2	-1.54439
AC009061.2	-1.50366
TMEM5-AS1	-1.47817
AC132872.3	-1.66024
UGDH-AS1	-1.56817
SNHG12	-1.59108
GDNF-AS1	-1.5843
AC073389.1	-1.66712
AC005520.2	-1.56742
PAXBP1-AS1	-1.45415
AL133351.1	-1.53732
AC025423.1	-1.509
AC078802.1	-1.53212
AC091152.2	-1.534
OTUD6B-AS1	-1.5074
AC109322.1	-1.50989
AC234582.1	-1.5387
AL355472.1	-1.48264
AC068768.1	-1.49302
NR2F2-AS1	-1.58017
CDR1	-1.46474
SP2-AS1	-1.46896
WAC-AS1	-1.49112
AC068631.1	-3.42415
LMO7-AS1	-1.43948
AC087500.1	-1.50457
MIR497HG	-1.4803
AC023355.1	-1.37949
TMEM161B-AS1	-1.42777
AC024060.1	-1.38934
DNAJC9-AS1	-1.41701
TMCC1-AS1	-1.41359
AC073896.2	-1.42751
CASC2	-1.45263
AL136311.1	-1.42004
AL031058.1	-1.38789
GAS5-AS1	-1.3342
ZNF436-AS1	-1.43626
ZBTB11-AS1	-1.36929
LNCSRLR	-1.35464
RNASEH1-AS1	-1.33093
AC008691.1	-1.85391
AC004803.1	-1.35972
NIFK-AS1	-1.3429
ENTPD1-AS1	-1.34226
AC242426.3	1.31851
AC020915.4	1.33153
SH3BP5-AS1	1.3262
AC139795.2	1.36527
AC022098.1	1.34828
PSMD6-AS2	1.35521
HDAC2-AS2	1.41626
AC098864.1	1.4294
POC1B-AS1	1.43007
AC022167.2	1.42608
AC009506.1	1.43317
GPRC5D-AS1	1.40516
C5orf66	1.42379
RFPL1S	1.49105
AL117336.3	1.44832
AL356599.1	1.43411
C1RL-AS1	1.45519
AC011484.1	1.42916
FOXN3-AS1	1.46493
HCG18	1.464
AC009570.1	1.47549
AP001350.1	1.47075
RNF217-AS1	1.51859
SATB2-AS1	1.50648
AL132800.1	1.52196
LINC00884	1.54619
AC008438.1	1.60117
AP000640.1	1.60856
AC026790.1	7.80545
AC009831.1	1.61563
AC124947.1	1.613
BVES-AS1	1.48819
ENTPD3-AS1	1.62432
AC004067.1	1.6289
HOXB-AS3	1.62068
AL160006.1	1.64919
SEMA6A-AS1	1.6876
AC087623.1	1.69898
TNKS2-AS1	1.80571
THAP9-AS1	1.6953
AL139241.1	1.70846
AC062037.2	1.83641
AP002807.1	1.69077
KCNK15-AS1	1.58386
DOCK9-AS2	1.67959
ITGB2-AS1	1.66507
AC004846.2	1.71136
AL365277.1	1.68756
HIPK1-AS1	1.73406
AP001062.1	1.8772
SPG20-AS1	1.70067
LINC00649	1.91787
AC098818.2	2.05192
INTS6-AS1	1.75706
FLJ37453	1.66456
C10orf25	1.74423
ZFAS1	1.75838
CYP1B1-AS1	1.77767
FUT8-AS1	1.71371
ZEB1-AS1	1.79563
CIRBP-AS1	1.85963
AC010327.3	1.81353
AC114271.1	1.85453
RBMS3-AS3	1.85803
AC092295.2	1.8265
AC010680.3	1.80277
AC009126.1	1.73245
AL049712.1	1.77323
PTOV1-AS2	1.90354
AC093503.2	1.75083
DCST1-AS1	1.83929
MSC-AS1	1.83349
HOXC-AS1	2.35576
AF001548.2	1.96545
AC005618.3	1.89222
AGAP2-AS1	1.88626
AC016027.1	1.89337
AC012510.1	1.84007
AC037459.3	1.92915
AC067750.1	1.90949
AL512422.2	1.95516
AL596220.1	2.04401
AL391422.3	1.92257
AC079145.1	1.9292
HAGLR	1.92099
PRKG1-AS1	1.93513
CHKB-AS1	1.91154
LIPE-AS1	1.9575
AC023157.3	1.93309
TBX2-AS1	1.8671
SAP30L-AS1	1.95063
HOXB-AS1	1.93749
ASH1L-AS1	2.08122
AC117383.1	2.08161
AC087362.2	2.6589
AL442663.3	1.988
AP000844.2	2.00028
AP001437.1	1.96273
AC008906.1	1.93829
AC008494.3	1.9503
AL355388.2	2.16405
AL590096.1	5.44055
FLJ31356	1.95978
AC078883.3	1.99018
AL117332.1	1.96319
AC009812.1	2.14819
GSEC	2.09102
AL031666.1	2.30246
ABALON	2.10293
AC138123.2	1.78104
AP000786.1	2.03798
FOXC2-AS1	2.03475
ENO1-AS1	1.99807
AL031666.2	2.06048
PITRM1-AS1	2.11976
AC107884.1	2.20498
AP000942.2	2.28781
WWTR1-AS1	1.97886
SDCBP2-AS1	2.12137
AC007216.1	2.12425
UXT-AS1	2.44298
AL031775.1	2.12371
AP000866.1	2.20603
AC022148.1	2.16033
LINC00894	2.20621
RUSC1-AS1	2.0533
KIF9-AS1	2.22042
UBR5-AS1	2.19853
TIPARP-AS1	2.12119
AC138932.5	2.05168
MRVI1-AS1	2.18529
AL121603.2	2.20413
AL513218.1	2.25742
AC090425.2	2.15237
AP000879.1	2.12515
AL359711.2	2.37396
AL513323.1	2.10035
AP002026.1	2.26919
AC009226.1	2.14286
MORC2-AS1	2.20384
ZNF793-AS1	2.28665
AC079174.2	2.23049
AC005746.2	2.25577
SENCR	2.23676
PPP1R12A-AS1	2.33227
H1FX-AS1	2.26023
AC234782.2	2.16595
ZNF571-AS1	2.28346
AL162258.2	2.2805
RHOXF1-AS1	2.50015
AC010776.2	2.33467
AC017083.2	2.2933
MEF2C-AS1	2.24779
AC124068.2	2.26234
AL118506.1	2.34403
DLGAP1-AS1	2.32551
AC093297.2	2.42011
AL008729.1	2.72899
AC079313.2	2.59863
SGMS1-AS1	2.37478
AC025171.3	2.12631
RASSF8-AS1	2.42839
RGMB-AS1	2.54033
AC109347.1	2.43215
AC025180.1	2.50593
AC036108.2	2.49922
FARP1-AS1	2.38776
AC046143.1	2.55787
NNT-AS1	2.53388
AC090907.2	2.49768
AL731571.1	2.48286
AC097534.2	2.62534
AL162431.2	2.75014
AC098829.1	2.55811
AL049597.2	2.60604
AC096772.1	2.56194
AL031595.2	5.2565
AL356124.2	2.6329
AL049629.1	2.68929
NLGN4Y-AS1	3.19289
AL096701.3	9.14168
AC005759.1	2.71642
AP000254.1	2.92776
AL355816.2	2.60537
AC138150.2	2.73409
AC010491.1	2.74346
AL356020.1	2.84291
AC010974.1	3.10092
ZMYM4-AS1	2.76998
AL139260.1	2.80841
AC009802.1	2.73877
AC087521.2	2.72528
AC005498.3	2.69681
AL512353.1	2.6914
AC124319.2	2.85668
DARS-AS1	2.82482
AL121992.1	2.85676
AP000763.3	2.50681
Z99943.1	2.93867
AC137630.3	2.75654
AL662844.4	2.991
AC116407.1	2.86193
AL158163.1	2.83769
AC092115.3	2.83638
AL021707.3	2.98948
AL590999.1	2.84869
AC020978.6	3.1309
AC135457.1	3.15797
AC100861.2	3.33355
AC004241.1	2.95215
AC005041.3	3.92846
LRRC2-AS1	2.88841
NRSN2-AS1	3.00099
SPRY4-AS1	3.02948
AL121574.1	3.07012
AC007620.3	2.99863
AC136604.2	2.99643
LGALS8-AS1	3.0934
YEATS2-AS1	3.10062
AP001107.4	3.70078
AC087457.1	3.119
AC009948.1	3.15783
AL050343.1	3.25231
AL355385.1	3.1669
AL121845.1	3.23926
AL139022.2	3.10905
AC009005.1	4.51121
AL161421.1	3.27161
CRTC3-AS1	2.91091
AL591895.1	3.31304
AL078459.1	3.57108
STT3A-AS1	3.69622
TDRKH-AS1	3.27466
AC005540.1	3.31707
Z83847.1	3.51546
AL139289.1	3.2004
AC244453.3	3.41663
AC105053.1	4.04348
AP000238.1	3.88045
AL354892.1	3.45874
AC092802.1	4.76157
AL157834.2	3.30701
AP000787.1	3.47206
RNF219-AS1	3.21308
PRMT5-AS1	3.35658
AC137932.3	3.27553
AC104662.3	3.93938
AC109449.1	3.26366
CYYR1-AS1	3.58012
AC036103.1	3.51024
LIFR-AS1	3.43619
DDN-AS1	3.79761
NEXN-AS1	3.4748
FOXD2-AS1	3.3923
AC100800.1	3.83392
AC110615.1	6.80597
AC004824.1	3.63017
STXBP5-AS1	3.65488
AC010457.1	3.65722
AC068305.3	3.34971
AC137723.1	4.19442
AC040934.1	3.87052
AP000880.1	3.76538
AC108134.1	3.56991
RBPMS-AS1	3.68106
AC025164.2	4.49746
TBX5-AS1	4.22664
AC021242.3	3.68633
HHIP-AS1	3.83257
CARD8-AS1	3.84022
PLS3-AS1	3.65108
AC026191.1	2.6683
AL356512.1	7.86975
AC092338.2	6.03828
AC138207.2	3.92841
CACTIN-AS1	4.05491
AC026471.3	3.96998
AC083809.1	3.96998
AL391863.1	3.85028
AC036108.3	3.74016
AC025918.1	3.88896
AC091212.1	3.87518
LINC00535	3.54716
KIAA1614-AS1	4.00551
AC007319.1	3.49631
AC020931.1	4.02648
AC083805.3	3.89653
AC040970.1	4.10632
AC015563.2	4.1478
AC005225.2	4.18155
AC007666.1	4.59464
AC009318.1	4.05269
MAP3K20-AS1	3.87298
AC034102.8	3.95225
AP001269.4	3.73741
AC026310.2	4.22117
AC117490.2	4.27295
LINC01137	4.14396
AC010255.1	4.31671
AC124283.1	4.31697
AC083964.1	4.19963
PHKA1-AS1	4.13694
AC026704.1	4.35082
AC008443.6	4.32703
AL121972.2	4.14115
AC097460.1	4.32395
SMIM2-AS1	4.52818
AL391811.1	8.19845
AC135279.3	4.37119
AL139039.3	4.4983
AL031429.1	4.4983
AL136131.3	13.5934
MMP25-AS1	5.33463
AL353593.1	4.54521
AL160408.2	4.67242
LINC00982	4.44184
AC004263.2	4.2115
AL392046.1	4.95449
AL592078.1	4.48299
AL133367.1	4.76183
PARD3-AS1	4.53705
AC095055.1	4.49457
AP005137.2	4.75943
DENND5B-AS1	4.62794
AC091180.4	4.81439
AL121988.1	5.04818
AC128688.2	4.75595
AC008079.2	8.47638
AC098848.1	4.83602
LINC01397	5.03157
AC120193.1	5.41149
AC021739.2	5.25326
AC010524.1	4.80807
AC114488.2	4.94669
DPP9-AS1	4.697
AL589990.1	5.03552
AC080075.1	5.08178
APOA1-AS	5.57563
AC011611.4	5.2729
AL050403.2	4.80925
AL136301.1	5.25909
AC079601.1	5.15483
AL353751.1	4.6282
AC093484.2	5.31703
AC114803.1	5.20965
AL355297.2	5.17302
AC100771.2	5.21958
AL359265.3	5.19185
ZEB2-AS1	5.00174
MYO16-AS1	5.00118
AC005779.1	5.32447
AC008522.1	5.29162
AP002478.1	5.21494
AC103691.1	5.85146
AC092287.1	5.41873
AC008278.2	5.52324
U91328.3	5.4317
AC009318.4	5.38484
LINC01389	5.49259
AC012170.2	5.50198
AL589765.5	5.65691
AC008040.5	4.25957
AC022916.1	5.60396
AC106739.1	5.51148
AC027763.2	5.16217
AC092755.2	5.76752
AC107959.1	5.79759
AC092809.4	5.02573
AC244453.2	5.52737
AC015691.1	5.51821
ADAMTS9-AS2	5.14251
FLJ27354	6.07781
AC087286.2	5.72696
WNT5A-AS1	5.87231
AC005840.5	5.76969
AC022364.1	7.24519
AC008649.2	6.58652
AP4B1-AS1	6.30319
AL358613.1	6.44886
AC004784.1	9.08279
MIR762HG	6.12842
AC027801.1	7.74738
AL049543.1	6.20411
AC011511.2	6.83739
AC104170.1	6.26454
TET2-AS1	6.44186
IQCJ-SCHIP1-AS1	6.69707
AL139124.1	6.3994
AC090673.1	6.65508
KCNJ2-AS1	6.29729
ADPGK-AS1	8.48582
TCF4-AS1	5.78105
TNFRSF14-AS1	7.31394
AC004771.5	6.2956
AL591846.2	6.95927
DLGAP1-AS2	6.61287
AC007364.1	6.74132
AL357033.3	7.29405
AL109615.3	7.15623
AC022079.2	7.31617
AF178030.1	7.07557
AC069431.1	7.49981
AL022069.1	6.67131
ACVR2B-AS1	5.88322
AC099550.1	7.10387
AL445685.1	14.6773
ZNRF3-AS1	6.59909
C1orf147	7.51998
U52111.1	7.71656
AC087741.1	7.93576
TTTY20	7.44993
AC103739.2	7.67046
AC133065.2	8.30036
AC098613.1	7.62475
AC109927.1	8.30258
AC244517.11	7.85189
ZMIZ1-AS1	7.69377
AL021707.1	7.97403
MAP3K14-AS1	8.68045
AC012254.1	8.30798
AC083949.1	11.0911
AC067930.4	9.39867
AL358790.1	6.97536
AL590666.2	8.115
AP006216.1	8.5774
AC009133.1	8.79249
AL355816.1	8.80341
AL354760.1	8.69652
AL024508.1	8.73658
AC005899.8	16.2687
AF196972.1	9.59165
AC243571.2	16.8451
GRIK1-AS1	8.82704
AL450992.1	9.31326
AC136475.2	10.0263
AC022001.3	8.61612
AC007552.2	8.60009
AP001596.1	9.23073
TFAP2A-AS1	9.43769
OGFR-AS1	10.1215
AC132872.2	8.8706
AC011491.3	8.19809
TARID	9.80884
AC010136.1	10.176
AC137932.1	9.86387
DLGAP1-AS5	9.83851
AL645608.2	8.59978
AL096855.1	10.0119
AC243829.2	9.71563
PYCARD-AS1	15.189
AC009119.1	10.4437
AL449106.1	10.6377
FOXD3-AS1	10.4144
AC020934.1	11.2691
SYNPR-AS1	11.0813
FAM212B-AS1	10.9304
AC022400.1	20.4595
AC121761.1	11.6506
AL512638.2	12.3521
AP002992.1	11.826
AC099063.1	23.2357
AC005261.3	11.9107
AGBL1-AS1	10.263
AL139022.1	11.0728
AC036176.1	12.3124
AL356215.1	13.0785
AP003032.1	12.3974
AL021707.7	13.5097
OSTN-AS1	12.2211
AC010247.2	12.4684
AL096678.1	12.6909
Z84484.1	14.1271
AC079354.3	13.5513
AC079089.1	10.738
CPEB1-AS1	13.2194
CFAP58-AS1	14.6539
AL365181.3	13.0288
AC116424.1	14.5487
AL357060.2	15.2546
AL355312.3	15.7941
AC090912.1	15.7647
GATA2-AS1	16.3683
AP001970.1	16.6342
AC009121.2	16.9606
AC020634.1	17.4432
AC011511.5	31.9751
AP000873.3	17.8517
AC008105.3	17.1509
AL512306.3	19.3436
AJ003147.2	16.7937
AC078795.1	18.2894
C3orf67-AS1	18.7868
AC087627.1	19.9519
AL357033.4	19.3779
ZNF341-AS1	19.6799
AC116312.1	21.5439
Z84488.1	22.7699
AC089983.1	23.3577
L34079.3	22.6539
SLC8A1-AS1	21.5643
PKN2-AS1	23.0041
AL021707.6	23.7163
AC022601.1	23.4176
TMEM108-AS1	25.0898
AC068189.1	25.9886
AC080023.1	34.533
AL354732.1	31.1523
DLGAP4-AS1	32.09
TMEM51-AS1	32.7967
AL157871.4	33.2311
AC243772.2	34.6758
AP003049.2	33.8268
AL391427.1	39.5761
AC131011.1	39.7551
AC007608.3	37.6649
AC012363.1	39.2524
ZFY-AS1	39.1481
AL138787.2	42.4923
AC007991.4	43.9011
XXYLT1-AS2	43.4992
AL162457.2	43.4297
AC108673.2	45.6641
AC007728.2	91.5631
AP001610.1	47.1687
AC008063.1	67.4213
AP006565.1	68.6723
LINC01181	76.0717
AL138828.1	92.9244
SEPT4-AS1	108.964
USP30-AS1	668.784
NRIR	1978.28
AC011997.1	2026.11
AC027601.4	-4.69082
AC092069.1	-3.84075
AC006441.3	-2.59536
AC023300.2	-2.52599
AL133375.1	-2.34683
ZMYND10-AS1	-2.93989
HCG15	-2.07646
AC002550.2	-2.11051
MRGPRF-AS1	-1.99477
AC093525.7	-1.80097
VWA8-AS1	-1.86085
AL451085.2	-1.82881
AL139339.1	-1.61545
LINC00685	-2.66532
HAS2-AS1	-1.30827
AC114811.2	1.41213
AL035530.2	1.56271
AC090907.1	1.49734
AC078785.1	1.60498
AC090912.2	1.93891
AP000692.2	1.97808
AC007613.1	2.07807
AC005841.1	2.20794
AC005277.1	2.76607
AC011611.3	3.07887
AC008781.1	3.60549
MDC1-AS1	3.60549
AC074029.3	3.60549
AP002336.2	3.58679
AL731567.1	3.79505
AC005790.1	4.50411
AC023946.1	3.25999
AC141586.3	5.35764
AC007952.1	8.2755
AC008686.1	-4.92849
AL162311.3	-3.37843
AC092794.1	-2.98944
Z94721.1	-3.67378
ZNF649-AS1	-2.79559
AC015917.2	-3.19968
AC114760.2	-2.91926
AL122125.1	-1.96601
AL022068.1	-1.95099
AC011773.4	-1.80454
AL133417.1	-1.83036
AP001469.3	-1.81626
AC127537.3	-1.38859
MINCR	-1.39419
AC106791.1	1.31967
AL391069.2	1.55606
AC022126.1	1.6262
AL121748.2	1.8269
AC092159.2	1.77821
AL157786.1	1.71513
KCNMB2-AS1	1.63582
AC013640.1	1.81695
AC004231.1	1.8255
AC074032.1	3.81359
LIMD1-AS1	1.94483
AL022157.1	2.13232
AC131238.1	2.39977
AC138696.2	2.77628
AL158212.2	2.64351
AL133523.1	2.75069
AC009228.1	3.69231
AC104248.1	3.71218
AC023886.1	4.49828
AC015987.1	-15.9202
LUARIS	-11.9999
PCAT7	-14.8363
AL513165.1	-7.95763
AC007255.1	-5.24673
AL353807.2	-5.51614
AL356481.1	-4.89289
MAMDC2-AS1	-4.66773
ODF2-AS1	-4.54523
POT1-AS1	-4.47059
B4GALT1-AS1	-4.42317
AC005550.3	-4.31443
AC006116.8	-4.04055
MIS18A-AS1	-3.85722
AL391834.1	-3.66522
AC006329.1	-3.38449
AC011731.1	-3.09604
MIR181A2HG	-3.21993
AC136489.1	-3.08796
AL513211.1	-3.20126
AC018809.2	-2.78517
AP006623.1	-2.9647
AC004130.1	-2.8831
AC090115.1	-2.87145
AC026954.3	-2.7071
DLX6-AS1	-2.74031
AC091729.3	-2.70258
AL356481.3	-3.42496
AL390067.1	-2.52073
AL161756.1	-2.46628
PROSER2-AS1	-2.44692
MAN1B1-AS1	-2.52924
LURAP1L-AS1	-2.2832
AL450003.2	-2.26181
AC073842.2	-2.06302
AC003986.3	-2.27079
WEE2-AS1	-2.2459
AP001363.2	-2.34789
AC079848.1	-2.02448
AC137894.1	-2.00281
NDUFB2-AS1	-1.9789
AC006017.1	-1.85136
AL590560.2	-1.81076
AC027644.3	-1.86112
AC005070.3	-1.97544
AC008536.2	-1.80151
AL355574.1	-1.80257
AC021097.1	-1.67943
AP003465.1	-1.65265
HOXA10-AS	-1.62946
AC007938.3	-1.59365
SMC5-AS1	-1.62412
AL162231.2	-1.5617
AC004918.1	-1.54006
AC005056.1	-1.56319
AC090739.1	-1.50664
AL441992.1	-1.52837
AC093673.1	-1.51157
AC005229.4	-1.47684
RAP2C-AS1	-1.36652
AC073073.2	-1.31981
ARRDC1-AS1	-1.33615
AC004812.2	-1.34158
CTBP1-AS2	1.32072
AL391069.3	1.30986
AC105446.1	1.34148
ATP2C2-AS1	1.43842
AP001107.9	1.60234
OSGEPL1-AS1	1.54145
VLDLR-AS1	1.56155
AC084782.3	1.64412
PPP1R26-AS1	1.56648
AC009403.1	1.57412
MEIS1-AS3	1.9551
AC068675.1	1.63236
AC108002.1	1.64527
AC002456.1	1.59552
AL391834.2	1.63633
AL512770.1	1.69515
AC004466.1	1.63479
AC074351.1	1.69966
AC120053.1	1.75252
MYLK-AS2	1.78713
INHBA-AS1	1.75626
Z69733.1	1.77849
CDKN2B-AS1	1.89947
AC079465.1	1.8042
AC007566.1	1.94938
AC012557.2	1.83068
PAXIP1-AS2	1.99957
AC116366.1	2.00264
AC006435.2	2.27235
AC084824.5	2.02714
AC022098.3	2.17008
AC012313.6	2.15102
KMT2E-AS1	2.16206
LINC01004	2.22719
AC006333.2	2.1707
AC002480.2	2.18556
AC093726.1	2.32736
AL022322.2	3.28943
AL158151.1	2.46323
AL512343.2	2.71049
HMGA1P4	2.40485
AC002480.3	2.65153
IFT74-AS1	2.8698
SLC25A25-AS1	2.74603
AC078777.1	2.68922
AL132671.1	2.72027
OR2A1-AS1	2.74755
AC007681.1	2.79479
LINC-PINT	2.85867
AC008264.2	3.12964
CYP51A1-AS1	3.18809
AC004889.1	2.77566
AC006027.1	3.34709
AL354836.1	3.47871
JHDM1D-AS1	3.59414
AC087392.1	3.61073
ST7-AS1	3.90665
MID1IP1-AS1	4.26345
AC007032.1	4.40561
AC002467.1	4.592
AC009902.2	4.23037
FEZF1-AS1	4.57126
AC004839.1	4.68161
AL136526.1	4.29684
AC093525.4	4.18348
AL157392.4	4.79798
C7orf69	4.6895
AC006159.2	5.06476
AC093726.2	5.16269
AC006042.2	5.47133
AC100830.1	4.9904
AC099681.1	5.21583
AC005264.1	6.025
AC005534.1	7.07217
AL590369.1	6.55992
AC003986.2	6.56929
AL353795.2	6.44866
AC003991.1	6.80913
AC005091.1	7.94004
AC009542.1	21.5919
LINC00525	28.3684
AC002076.1	75.4771
AC083862.2	82.3469
AC004988.1	112.255
SLC26A4-AS1	119.472
