# Supplementary material for: Effects of autophagy modulators tamoxifen and chloroquine on the expression profiles of long non-coding RNAs in MIAMI cells exposed to IFNγ
Source: PLoS One. 2022 Apr 21;17(4):e0266179. doi: 10.1371/journal.pone.0266179 (PMC9022845; doi:10.1371/journal.pone.0266179)
Supplement: S2 Data — (XLSX) [file pone.0266179.s003.xlsx]

## Sheet: Sheet1
Gene Name	IFvsNO	IFTXvsNO	IFCQvsNO
BANCR	538.428	842.245	2134.96
AL591468.1	218.022	480.354	1335.94
AC079466.1	195.757	527.535	995.458
LINC01914	70.7074	113.848	55.1999
LINC01358	54.2073	42.3207	27.4652
AC115522.1	45.9954	29.8268	14.7532
AL160272.1	35.6597	47.7714	25.2665
LINC01724	34.0371	73.7151	4.12537
AL445490.2	33.7988	48.9727	71.7132
AC078880.3	28.1623	25.4916	17.9645
AL512306.2	26.672	28.5367	26.0559
AL078590.2	24.0886	56.4028	145.642
AC105202.1	23.9585	28.8077	18.803
AC131902.1	22.8475	13.3648	13.5917
AC083837.1	22.7068	26.2643	52.0438
LINC01675	22.5417	38.5216	10.9282
AC091614.1	21.8271	26.1072	10.2699
AC099521.2	21.3161	13.0873	16.7351
AC023469.1	19.5519	37.1167	39.1763
AL139246.3	19.0296	9.89962	8.2763
AC078880.5	18.1104	8.65374	8.16195
AC010754.1	17.4295	6.31568	5.66377
AP002444.1	17.2636	27.7185	40.52
LINC02154	17.0759	76.8433	329.873
LINC02057	16.8569	28.4644	33.9209
LINC01920	16.5906	52.3425	142.227
AL136295.2	16.5465	13.9128	10.0102
AL355607.2	16.4779	36.2342	46.8521
AC005035.1	15.5872	34.1382	7.83365
AL133372.2	15.4518	66.1868	74.3909
LINC02511	15.0894	4.26138	-2.70316
AP000442.1	15.0417	21.2437	20.1158
LINC00351	14.9668	30.0265	5.40938
AC092650.1	14.7514	19.7724	12.6331
LINC00278	14.4972	20.2049	29.5858
AC007673.1	14.4718	72.7605	53.8054
AP000473.1	14.2802	17.7124	8.79165
AC022706.1	13.5026	12.6233	6.99848
AL831711.1	13.4731	11.4499	18.5369
AC078923.1	13.4432	32.4443	128.733
LINC01597	12.9998	12.2381	6.45021
LINC00944	12.939	16.6946	45.9831
AL162414.1	12.5048	7.72831	7.03384
AC104051.2	11.9977	13.363	3.65187
AC103736.1	11.6555	7.55906	8.66993
AC024597.1	11.4178	51.6021	102.295
AC104777.3	11.1825	12.3121	37.949
AC068722.2	11.0339	10.8056	18.2043
LINC01109	10.6996	19.2024	4.29
AP005121.1	10.3486	8.18231	13.8985
AC005165.1	10.2801	5.81373	4.06966
LINC01483	10.2789	48.1988	119.693
AC069209.1	10.2167	11.0711	13.3664
LINC02009	9.77328	13.5323	51.3326
LINC01556	9.64894	13.0402	22.3505
LINC01111	9.37009	16.7779	4.63155
AC011294.1	9.08074	6.54675	2.09115
Z99289.3	9.06784	8.42732	6.32099
AC005479.3	9.0336	10.7909	26.4226
AC022034.2	8.99774	8.97225	11.7559
LINC01882	8.97217	13.9181	9.72277
AC007786.1	8.95027	15.4284	6.33609
Z99289.2	8.87795	11.3026	5.30377
AC073359.1	8.81447	36.2068	5.53486
AJ011932.1	8.51455	14.0099	7.65555
BISPR	8.38062	8.37933	14.8727
AC013644.1	8.29298	16.2369	14.7959
LINC01497	8.15435	21.3171	96.6334
AC023669.2	7.99752	7.61925	10.817
AL445426.1	7.88134	5.94578	7.48039
LINC01829	7.84067	7.22165	9.89776
AC005332.5	7.75554	10.7363	5.21363
LINC01135	7.74803	8.34485	5.78147
AC006206.2	7.703	25.1636	23.9981
AC092131.1	7.67357	1.41733	-7.37016
HAR1A	7.65119	9.64072	4.2947
AC239798.2	7.58708	11.316	23.5754
AC104461.1	7.51646	11.6945	26.569
AC087672.3	7.50003	7.97321	5.90514
U62317.5	7.46965	11.5378	16.2045
LINC02518	7.42344	6.11351	-4.61655
AL357078.3	7.34491	4.02442	11.0303
SERPINB9P1	7.32417	8.66811	6.66892
AC015712.4	7.30896	8.81402	8.93607
FO680682.1	7.21477	5.00567	4.3424
AC046168.1	7.13714	5.29082	5.59832
AL356414.1	7.04384	17.1055	22.8838
LINC00623	6.9664	12.7297	26.3359
LINC02352	6.9479	11.8446	7.9828
AL357054.4	6.9255	13.5813	8.62762
LINC02172	6.92287	18.1353	20.4053
PSMB8-AS1	6.90492	7.79669	8.91335
LINC00364	6.78202	13.1568	46.4448
LINC01841	6.7177	7.13863	3.12031
AC007953.1	6.69552	13.132	23.8845
AC004069.1	6.68122	5.35425	5.89143
LINC02328	6.54727	8.77769	5.89007
AP002784.1	6.45704	14.6977	183.26
AC015849.2	6.30492	5.3185	6.015
AL513303.1	6.2756	9.45593	8.65462
SMIM25	6.19644	33.2611	74.1579
LINC01695	6.12028	15.8118	10.5006
AC097065.2	6.102	3.01585	10.8339
LINC01537	6.08337	8.44697	3.73705
AC099343.3	5.90419	5.4825	5.06529
AC023794.2	5.90404	5.7668	4.31457
LINC01152	5.90146	8.04105	2.90603
LINC01905	5.87252	30.2494	81.2005
LINC01970	5.86355	5.60845	7.33333
LINC01752	5.69746	4.68039	3.28152
AC025822.2	5.63094	7.83026	15.7153
AC021851.1	5.61209	8.48438	25.705
AC145343.1	5.61124	5.2925	2.41874
LINC02362	5.51807	3.32117	6.24045
LINC00869	5.51568	8.105	11.8489
AP005482.1	5.50224	9.36102	6.30401
AL645939.5	5.45615	3.94945	2.45071
AP000569.1	5.42461	11.2662	12.6668
AP003557.1	5.40749	10.2977	76.4428
LINC01990	5.39903	10.1432	9.65427
LINC02427	5.3591	9.18216	4.12356
AL355353.1	5.28831	3.30801	3.59263
AC090192.2	5.26887	14.0359	22.6653
AC009495.3	5.1216	5.01053	1.77549
AC096733.2	5.01004	3.22293	1.94292
AP001605.1	4.95067	24.2381	20.6223
LINC00513	4.93174	5.42858	22.118
AL035252.2	4.93108	7.73651	8.89497
AC036108.4	4.86029	6.12121	4.42195
LINC00877	4.85329	3.67502	2.12691
AP000808.1	4.76944	5.50762	9.99753
LINC00677	4.74012	2.22821	1.80515
AL590648.3	4.7389	5.53414	3.35932
AL357078.1	4.7003	5.98365	6.37456
PACERR	4.68819	5.90255	6.90382
AP005230.1	4.68285	9.31734	6.89973
AC099805.1	4.65852	6.83202	2.83637
AC027702.1	4.61809	5.22967	4.52367
AC002401.4	4.61171	3.89414	5.41773
AC099542.1	4.55191	3.99421	3.09635
AC092111.1	4.51828	3.00637	2.70762
LUCAT1	4.43841	9.01097	11.7256
AC110285.1	4.40373	5.01307	4.63849
AC046168.2	4.3678	4.73166	6.0329
LINC02082	4.35555	3.36276	5.47415
AC097480.1	4.35523	4.15151	13.6943
BX539320.1	4.33417	8.06086	4.08234
AC079384.1	4.33327	10.8493	4.7363
PPP4R1-AS1	4.30138	5.21619	3.40123
C1orf140	4.28766	8.03238	6.20854
BX284668.2	4.28416	8.08048	10.2715
LINC00310	4.25151	6.47028	4.89684
LINC00506	4.22736	3.67358	2.77951
AC122136.1	4.19893	6.32768	7.55209
AC003092.1	4.19774	20.284	145.389
AC012170.3	4.1633	4.36169	10.5675
AC127496.5	4.12285	5.65596	3.91679
AC131212.1	4.08767	7.48159	4.71776
AC006058.3	4.0768	3.26059	4.53845
AC006157.1	4.0686	2.77869	2.75116
AC093627.4	4.03765	5.7648	4.63337
AF117829.1	4.03176	4.75174	5.18103
AC069208.1	4.02683	5.24869	9.16192
LINC01783	4.00621	8.26746	8.01101
AC004241.2	3.99597	5.30882	3.94597
AC116407.2	3.98259	5.43445	5.26003
DPH6-AS1	3.91398	2.7773	-1.35115
LINC01186	3.89428	4.95097	1.77593
LINC01915	3.88645	8.3788	17.7894
AC010967.1	3.88278	6.22412	6.77468
AC023669.1	3.8804	2.50083	2.81275
LINC00520	3.87079	32.7378	44.7921
LINC02015	3.87066	8.48337	16.9248
AC104777.2	3.87015	10.1252	31.8999
MIR99AHG	3.85718	3.81946	1.46223
LINC01410	3.84815	6.55114	4.8773
AC004921.1	3.84317	3.9684	8.72051
HIF1A-AS2	3.83653	4.66347	13.6586
AC011450.1	3.83139	5.24985	4.405
LINC01182	3.82796	7.02932	4.82672
AC080078.2	3.80237	2.9961	3.08726
AC116021.1	3.79192	4.60451	1.78598
AC104777.1	3.76669	7.18441	18.2422
LINC01637	3.75285	2.77919	3.03598
LINC00222	3.74682	4.06705	5.379
AC015813.4	3.74397	3.03052	2.85378
AL355512.1	3.73085	6.94114	8.64822
BX537318.1	3.72324	3.48089	3.46643
CDC37L1-AS1	3.71677	3.14759	3.48738
AL121672.1	3.6966	3.85273	2.77842
AP000345.2	3.66939	5.65087	4.05599
LINC00968	3.65707	5.12738	4.14624
AL162431.1	3.61805	2.97051	4.03316
AL078604.2	3.60361	7.88546	21.7115
SPATA41	3.58082	4.38579	6.05209
EPB41L4A-AS2	3.57044	4.57771	5.13798
AP000911.1	3.52607	3.37202	3.55833
LINC01049	3.48664	9.04249	9.69654
AL139351.1	3.48354	5.47776	3.80017
LINC01623	3.41237	6.12232	3.00139
LINC01554	3.37936	4.48717	3.86265
AC084346.2	3.3769	5.27023	7.70604
LINC02019	3.37289	3.39454	5.06338
LINC02432	3.34365	16.7541	25.5268
LINC00900	3.32359	4.19231	1.72123
AC107067.1	3.31264	13.5857	20.2914
C1orf132	3.30755	3.20945	2.33174
LINC01444	3.30542	5.0199	8.01437
AC087623.3	3.28501	3.51254	1.43474
AC092375.2	3.28315	2.77341	3.3117
U62317.2	3.26278	4.1496	5.21407
U62317.4	3.24453	3.57532	2.40283
LINC02257	3.2285	4.64581	10.333
AP001065.2	3.22294	3.60054	2.37891
AF165147.1	3.21003	4.38309	4.51
AC010776.3	3.19741	6.71563	2.33282
AC024587.2	3.19504	4.58136	3.64438
MIR503HG	3.19326	2.23149	-2.03705
AP003469.4	3.18303	2.85971	4.05262
LINC02202	3.1783	2.53981	-2.11493
AC027288.3	3.17422	8.8546	8.03681
LINC01269	3.17081	2.3761	1.67212
AC004801.6	3.1692	2.4867	2.81784
MIR155HG	3.15543	5.79687	12.6433
AC092803.2	3.14436	4.28997	3.41419
AL136985.3	3.124	5.86445	5.7846
AC015912.3	3.11397	7.60069	7.973
AC008543.1	3.09776	2.71318	2.9837
AL158071.4	3.08164	2.78068	3.15185
AC091806.1	3.00944	3.63315	-1.35272
AC147067.1	3.00554	3.2953	2.67131
AP003419.4	3.00226	3.82049	2.11994
AL645608.8	2.99113	5.83568	5.42431
LINC01096	2.99104	4.18518	10.8913
AC011498.1	2.97566	5.17994	4.57683
AC009549.1	2.96386	7.17355	26.3168
AL121892.1	2.96222	8.49938	47.5198
AC015911.2	2.96191	3.01951	5.3849
AL590542.1	2.91956	1.95055	1.90632
AL513303.2	2.91291	2.75138	18.12
AC005899.6	2.90659	2.7594	4.85478
AL354824.2	2.8991	5.044	3.41555
AC006974.2	2.8985	6.39753	14.8565
LINC01293	2.89021	6.68688	4.86641
AC020910.4	2.88391	3.99627	3.04907
AC021218.1	2.84151	13.3483	40.9761
AC005332.7	2.81728	4.14577	4.35535
AC006058.1	2.81406	1.68937	1.7789
AC010205.1	2.78651	6.52744	7.31724
AP000553.2	2.7831	3.7754	2.41732
LINC00265	2.77686	2.63365	1.81355
AL109976.1	2.77181	2.88266	2.01823
AC016831.1	2.7617	3.01772	4.78859
AC083967.1	2.76164	2.41235	8.17806
LINC01260	2.75669	2.60871	2.74061
HAR1B	2.75331	4.51145	3.12306
AC008269.1	2.74904	3.96793	3.23063
AC015712.1	2.74067	4.8301	3.0223
AC060766.4	2.69487	3.3354	2.85657
AL356124.1	2.69161	1.69024	1.45213
AL050327.1	2.68795	2.36868	3.55106
AC007529.2	2.67542	2.07856	5.04006
AC009154.2	2.66369	2.33313	3.39763
AL445472.1	2.65392	3.3555	2.84414
AC114763.1	2.6477	2.08152	1.76629
AL096828.3	2.59721	2.01914	2.43447
AC084018.2	2.59224	2.70101	2.67387
SCAMP1-AS1	2.58653	3.89971	4.05333
AP001258.1	2.54876	2.3929	1.45036
AC010201.1	2.54507	2.39657	1.84645
AL357054.2	2.54049	3.1747	2.83036
LINC01686	2.53139	2.94839	3.30634
LINC02150	2.53059	2.51664	3.92091
AC009237.14	2.51809	3.24559	3.42124
LINC02223	2.51729	9.56104	3.13494
LINC01956	2.49372	2.44089	2.0075
PICART1	2.48846	3.84002	2.32782
LINC00922	2.48651	7.7197	6.87558
ZNF582-AS1	2.45502	2.05711	1.77128
AC114480.1	2.44583	2.46421	2.38937
AL645933.2	2.41975	2.76704	2.69952
HCG27	2.415	2.18942	1.59852
AC010487.2	2.38577	3.42168	2.92169
LINC00106	2.37167	2.39935	2.16324
LINC01268	2.36349	1.65089	-3.53487
LINC02541	2.3576	1.67288	-4.28334
AC005224.1	2.34435	3.46037	4.85721
LINC01176	2.33766	2.78691	3.38984
RN7SL832P	2.32018	3.99068	3.60475
GAS1RR	2.31995	1.46672	-6.978
AC016831.5	2.31011	2.36776	3.74825
LINC01443	2.30381	3.22551	1.8289
TTTY10	2.28966	2.38474	2.40306
AC104794.2	2.28499	2.18708	1.49629
SRP14-AS1	2.28072	2.56068	2.54287
AC016205.1	2.2762	2.41619	-3.76216
AC108471.2	2.26735	2.63499	1.92965
AC079921.2	2.26188	3.20625	9.78751
LINC01376	2.25492	2.36666	1.36021
LINC00595	2.25347	2.89821	2.41545
AC104964.3	2.24679	2.78526	2.72491
AC005224.3	2.23358	2.58199	3.07645
LINC00865	2.17644	3.47542	5.0383
LINC01510	2.15999	2.80005	2.65842
LINC00240	2.15351	2.46254	1.8084
TTTY16	2.14645	4.22536	-1.93525
C18orf65	2.14619	2.67865	2.03844
LINC02361	2.1433	2.96838	2.41263
AC092636.1	2.13844	1.60698	-2.27184
AC040977.1	2.13582	2.52667	1.62138
AL031055.1	2.13014	3.20828	2.23057
AC002480.4	2.12208	1.74799	2.75397
LINC01603	2.11612	3.01084	19.085
AL133406.3	2.08312	2.4297	2.03635
Z82243.1	2.07497	2.93685	4.02916
AL158063.1	2.07225	2.26967	1.8993
LINC00472	2.06902	2.40796	2.5089
PSMG3-AS1	2.06198	2.41943	1.66037
FLJ12825	2.05765	2.62109	2.24186
AL021807.1	2.05447	2.6473	4.19927
AL355916.1	2.04812	2.05971	2.70885
LINC02018	2.04121	2.23473	1.78254
LINC01436	2.03473	2.10819	1.94291
AC096642.1	2.03173	3.44845	1.79569
LINC02535	2.02863	3.57868	5.84057
NUP50-AS1	2.02682	2.75449	3.21859
AC090844.2	2.01456	-3.25453	-2.81559
RASAL2-AS1	2.01253	2.67268	2.91848
ATP2B1-AS1	2.00623	3.01596	3.10964
AC026316.2	2.0059	4.45126	-1.63346
AC084757.3	1.99674	2.48401	1.47266
AC079610.2	1.96247	2.3393	2.17124
LINC01003	1.96093	2.83051	1.89212
AC234772.2	1.95301	1.74139	1.71467
AL158211.1	1.94362	2.14244	1.6763
AP005432.2	1.93935	2.49985	2.76243
LINC01569	1.9291	3.31775	1.73803
AC098487.1	1.92432	2.61899	1.79279
AC119674.1	1.91977	2.50051	2.7625
AL136309.2	1.91747	3.79357	3.58086
AC009502.1	1.90276	3.25781	3.00991
LINC01220	1.90118	2.28742	2.12913
AC019131.2	1.89679	1.9224	1.39698
LINC01705	1.89622	5.64729	33.491
LINC02381	1.88958	2.0073	2.29021
AC012414.5	1.88693	1.96278	1.7531
LINC01592	1.88681	-2.46859	2.04141
AC135050.3	1.88644	2.39523	3.1766
AC069185.1	1.87272	2.61407	2.57092
AC005479.2	1.86228	2.72327	3.11836
AC090833.1	1.85952	2.99617	2.94031
LINC01679	1.8569	2.96139	3.96421
AC092368.3	1.84546	1.64898	3.32814
FAM87B	1.83909	2.42243	2.69527
LINC00910	1.83169	2.4293	1.62329
AL162727.1	1.82719	3.50185	3.18901
GLIDR	1.82405	2.15711	1.63243
LINC02324	1.81859	2.47374	3.47324
AL355304.1	1.80923	2.16164	14.1902
AL135925.1	1.7866	1.82745	1.65371
AC110285.2	1.78116	1.59223	1.82477
LINC00882	1.77896	1.71286	-2.32786
LINC01930	1.75635	1.84056	2.21141
AC010735.2	1.73633	1.74321	2.70611
AL121672.2	1.72694	2.66582	2.60532
TMEM202-AS1	1.72463	1.68264	1.77547
CYTOR	1.71624	1.39525	1.50235
LINC01140	1.71389	1.87267	2.05867
MIR137HG	1.70389	2.04773	1.72511
AC061992.1	1.7022	4.73713	4.75074
AP001434.1	1.69867	1.46097	-6.11772
LINC01252	1.69789	2.05408	1.92152
AC009414.2	1.67689	2.1126	1.49375
AC083805.1	1.67202	1.80704	2.08147
TP53TG1	1.67125	1.58505	-1.35454
AC103706.1	1.6706	2.57307	3.6112
AC130415.1	1.6608	4.39566	-2.51736
LINC01285	1.65306	6.79521	23.3773
LINC00909	1.64996	2.02127	1.69236
LINC00847	1.64834	1.98942	1.57275
Z99774.1	1.64487	2.97369	1.97741
AL365203.1	1.6399	2.82756	3.59432
MYOSLID	1.62253	3.98875	4.47127
RBFADN	1.62194	1.40782	-1.50875
AL022322.1	1.60838	1.68046	1.93998
AC108673.3	1.60654	1.83402	1.94295
AC026904.3	1.59538	1.69157	-3.62208
AC009237.15	1.58537	2.02223	3.39542
SNHG15	1.57867	1.57621	1.65814
AC011455.2	1.57468	1.82094	1.55323
AL513329.1	1.56283	1.52063	2.79351
AC007383.2	1.56031	1.81607	1.69665
AL731533.2	1.55352	2.15433	2.96988
AC015922.4	1.55081	1.82689	1.80367
LINC02377	1.54778	1.4961	2.0787
AC110769.2	1.53602	1.60224	2.04824
OSER1-AS1	1.5314	2.1741	1.89278
AC005224.4	1.52458	1.41852	2.0885
DIRC3-AS1	1.52004	-3.13479	-17.3334
AP005233.2	1.51303	2.11951	5.3285
AC010359.1	1.49938	1.83963	1.65561
LINC00467	1.49259	1.59099	-1.6678
LIX1-AS1	1.48792	2.23209	4.78796
AL080250.1	1.48429	1.44726	1.36173
AC124016.2	1.47091	1.83526	2.20422
LINC00211	1.46174	1.74937	-1.92281
ZNF503-AS1	1.4615	2.85813	3.86291
AC239868.4	1.45577	1.85259	2.91582
USP27X-AS1	1.4554	2.10047	1.66533
LINC02234	1.44347	1.84057	3.11204
AC019117.1	1.44273	2.4713	-2.93268
MIR222HG	1.43608	1.63774	2.06294
LINC01301	1.42744	2.1217	-1.91873
PVT1	1.40445	1.77841	1.67768
LINC00839	1.39193	1.69735	1.66873
AC092910.3	1.39047	1.91958	1.41479
AC011747.1	1.37185	1.49768	-3.95072
AC055764.2	1.36848	1.51476	1.54251
LINC01118	1.36836	1.35036	1.84589
LINC01943	1.36219	1.75699	1.59275
AC084035.1	1.36191	1.50401	2.22334
LINC00452	1.35388	1.57644	-1.58116
KLHL7-AS1	1.35192	2.24663	1.73293
SEPT7-AS1	1.34788	1.5501	-1.51991
BACH1-IT2	1.34448	1.86678	3.48228
ARRDC3-AS1	1.34214	1.67822	2.05439
AC083843.2	1.30387	1.55689	2.35226
AC008014.1	-1.31077	-1.58282	-1.42469
U73166.1	-1.34904	-1.74142	-1.88512
LINC02035	-1.35332	-1.8902	-2.4553
MIR646HG	-1.35373	-1.67065	-2.76796
AC022306.2	-1.3569	-1.92064	-2.26861
AL390729.1	-1.36283	-1.76502	-3.24049
AL359715.4	-1.36779	-1.66865	-3.63962
LINC00294	-1.38877	-1.50308	-1.78307
AC142472.1	-1.39063	-1.52137	-1.53796
LINC01572	-1.39464	-1.38855	-3.8358
LINC00346	-1.40844	-1.88499	-2.67463
MIR181A1HG	-1.42057	-1.50087	-1.67554
AC053513.1	-1.42137	1.51355	-3.9677
AC048341.2	-1.42225	-2.24196	-2.99019
AL132821.1	-1.42411	-2.09745	-2.22536
AL627171.2	-1.43469	-1.82126	-3.8437
PWAR6	-1.44232	-1.53747	-2.5987
AC110597.1	-1.45024	-1.63261	-5.85899
LINC02211	-1.45364	-1.60249	-2.21375
LINC01119	-1.45409	-2.00997	2.13533
AL049796.1	-1.45603	-2.04862	-1.53296
AC078846.1	-1.46177	-1.79136	-2.2336
AC068987.3	-1.46575	-1.57143	-1.66069
AC245014.3	-1.50305	-1.63861	-2.07901
AC012306.2	-1.50794	-1.43068	-1.51503
AP000654.1	-1.51111	-2.24542	-8.7558
AC246817.1	-1.5124	-1.35274	-2.191
AL355338.1	-1.51754	-1.86141	-2.18728
AL136379.1	-1.51879	-1.38247	-1.90993
AC007823.1	-1.54181	-1.93207	-1.79798
MIR381HG	-1.54685	-1.91647	-2.29061
AC005082.1	-1.5481	-1.71127	-6.17207
ZNF674-AS1	-1.55266	-1.76775	-2.55654
LINC00607	-1.5572	-2.43026	-4.14956
AC008467.1	-1.57969	-1.80299	-1.61145
AC092807.3	-1.5797	-1.59658	-1.53511
AC016722.3	-1.58517	-3.55105	-3.28437
AC007881.3	-1.58656	-1.68176	-1.66443
C9orf106	-1.59161	-2.12893	-5.4938
AC067838.1	-1.59862	-2.97378	-3.46258
AC092747.4	-1.6146	-1.52483	-1.53955
AC009163.7	-1.61586	-1.35458	-2.3716
LOH12CR2	-1.6178	-2.26156	-5.87967
LINC01355	-1.64184	-1.32788	-1.45636
LINC00667	-1.64626	-1.45746	-1.82304
AC093323.1	-1.64651	-1.41915	-2.10109
AC012313.8	-1.67369	-1.53734	-1.91636
AC008035.1	-1.67429	-1.74296	-1.61905
AC069544.1	-1.68513	-1.55929	-1.92576
AC008124.1	-1.7044	-1.5736	-1.54638
AC099518.6	-1.71552	-2.09726	-2.62567
AC008074.3	-1.71677	-1.5247	-2.2802
AC093788.1	-1.72355	-1.7836	-2.37391
AC026471.4	-1.72882	-1.81254	-2.37825
LINC02454	-1.73693	1.75671	1.62283
AC104113.1	-1.75362	-3.02914	-3.18129
AC104137.1	-1.77004	-2.34823	-3.69247
AC011374.2	-1.77782	-1.76477	-1.95083
LINC01934	-1.78741	-3.73782	-2.08402
FLVCR1-AS1	-1.79418	-1.61082	-3.11798
AC022007.1	-1.79786	-1.54432	-2.12261
AC093297.3	-1.80277	-2.0837	-2.26023
AC025165.5	-1.81189	-1.34629	-1.94479
LINC02043	-1.82441	-1.54857	-4.42511
LINC01204	-1.82973	-1.78801	1.92314
AL391832.2	-1.83674	-2.70305	-5.31409
AC005261.2	-1.8388	-1.8737	-1.8949
LINC01465	-1.84114	-2.25643	-2.71994
AC144831.1	-1.84293	-3.20194	-3.53714
AL121894.2	-1.84369	-1.6532	-2.4507
AL596094.1	-1.8507	-1.37721	-1.97597
MEG9	-1.8515	-2.40833	-3.05245
AC131235.4	-1.85161	-2.34965	-2.4268
AC010343.3	-1.85836	-2.90128	-3.67391
AC100814.1	-1.85979	-2.00232	-2.20411
AL772337.3	-1.86296	-1.36397	-7.96908
AC078850.1	-1.86733	-4.30147	-20.2995
AL359643.3	-1.86994	-2.07193	-4.52494
MEG8	-1.8727	-2.81142	-3.83986
AL049875.1	-1.87349	-1.56834	-1.79152
AL513548.3	-1.88676	-1.68829	-2.66217
LINC01719	-1.89734	-2.13371	-4.88552
LINC00571	-1.92738	-1.66644	-1.79216
AC121247.1	-1.93306	-2.23334	-2.57187
AC104118.1	-1.95722	-1.88774	-1.84003
AC009404.1	-1.96513	-2.53955	-3.32471
AC093752.2	-1.96523	-1.46767	-2.57482
SNHG18	-1.96647	-2.62486	-3.83635
AC138393.3	-1.9703	-1.84097	-3.1626
AL121772.1	-1.97224	-2.59259	-3.00129
AC013565.1	-1.97512	-3.26962	-3.49498
LINC02475	-1.97991	-12.8929	-5.59702
AL669831.5	-1.98592	-2.16411	-3.36731
AL627171.1	-2.01393	-1.37219	-2.24069
AC124045.1	-2.01404	-1.74355	-2.27314
AL591475.1	-2.0189	-1.85853	-3.36551
AC004951.1	-2.02743	-2.46663	-1.89105
LINC01794	-2.03196	-7.23567	-5.93397
PART1	-2.03214	-3.37458	-5.77907
AL133215.2	-2.04301	-2.20628	-4.88848
AL035071.1	-2.07756	-2.55161	-2.46279
AC093227.1	-2.08175	-2.01028	-3.15156
AC097634.1	-2.08534	-3.00009	-1.4441
AL137003.2	-2.08891	-1.96672	-2.68704
AC069503.1	-2.0895	-3.19045	-4.3916
AC010889.1	-2.09108	-1.95026	-2.40511
SAMD12-AS1	-2.13256	-6.22233	-11.5871
AC091946.2	-2.149	-2.80711	-4.54568
AC034223.2	-2.14974	-3.85721	-3.99212
AC005261.4	-2.15535	-1.91908	-1.89298
AC005332.8	-2.16218	-1.91985	-1.53585
AC107068.1	-2.16406	-2.55188	-4.13715
AP002360.2	-2.16615	-1.83527	-2.23051
AP003356.1	-2.17523	-1.85122	-2.92398
AC100847.1	-2.18355	-1.81754	-8.264
LINC01910	-2.1839	-3.23433	-2.29826
CU633906.1	-2.19118	-2.1846	-1.96183
AC134312.5	-2.20148	-2.43609	-2.37895
LINC01638	-2.20369	-8.84714	-144.021
AC026401.3	-2.21811	-2.82518	-2.09657
LINC01583	-2.22681	-20.6448	-14.4496
AC006213.2	-2.23303	-1.92346	-2.58036
FO393418.1	-2.2337	-2.21113	-3.02155
LINC00342	-2.26285	-1.46546	-1.87968
C20orf197	-2.27263	-2.0114	-21.4768
AC246817.2	-2.28087	-1.86799	-3.25604
AC108067.1	-2.30086	-7.10797	-5.06873
AC073288.2	-2.30694	-4.07826	-2.87612
LINC01715	-2.33764	-4.64326	-7.00286
Z97198.1	-2.3463	-3.5893	-9.75751
AL021408.1	-2.3811	-3.13912	-20.1376
AL121983.1	-2.39654	-5.92367	-3.51365
AL080317.2	-2.40635	-4.83358	-1.88939
AC000403.1	-2.41056	-3.67609	-3.15822
MIAT	-2.41296	-2.70432	-2.78245
AC023137.1	-2.47557	-3.79171	-10.4572
AC016575.1	-2.5127	-2.50781	-5.70542
AC109588.1	-2.52244	2.47549	28.6972
LINC01503	-2.5496	-5.57709	-36.7137
AC116447.1	-2.55617	-4.02556	-2.9742
YTHDF3-AS1	-2.58211	-3.4411	-2.72074
SNHG9	-2.58912	-3.019	-2.79165
AC100821.2	-2.59237	-5.10078	-2.9372
LINC00511	-2.61668	-2.63241	-1.79312
C6orf99	-2.65718	-2.28458	-1.86975
LINC02104	-2.70936	-2.07479	-3.80748
MIR583HG	-2.73492	-2.76078	-12.767
PANCR	-2.7396	-1.70252	-2.53013
LINC01561	-2.74113	-10.1439	-2.17452
AC013652.1	-2.75388	-5.97792	-18.841
SNHG19	-2.75583	-3.38673	-3.76998
AC100849.1	-2.76358	2.08421	1.95726
LINC02506	-2.7688	-1.83642	-2.34616
AC090114.2	-2.77317	-3.13122	-4.67684
AC107214.2	-2.81056	-2.80306	-2.92775
AC105999.2	-2.81123	-2.13234	-3.91958
AC005972.4	-2.82232	-3.44236	-5.80488
LINC00460	-2.82341	-8.62228	-13.5858
AC107294.2	-2.8285	-3.94933	-7.53439
LINC00545	-2.84815	-3.30419	-11.1261
AC245041.1	-2.86388	-13.8596	-12.9338
LINC02129	-2.86488	-15.2779	-2.79391
AC007423.1	-2.94752	-3.25705	-2.47149
LINC02029	-2.95354	-6.24395	1.69913
AC073314.1	-2.96142	-2.93333	-2.20967
AL450313.1	-2.97532	-3.31693	-1.88098
AC116563.1	-2.99012	-3.31693	-2.47269
LINC00704	-3.00631	-2.42207	-2.25506
MEOX2-AS1	-3.01665	-7.89367	-25.3303
AL160408.6	-3.06402	-2.55688	-2.47149
LINC01828	-3.0665	-2.04188	2.66866
AC091563.1	-3.06792	-13.4982	-155.377
GAPLINC	-3.06986	-1.39756	-2.63064
LINC01963	-3.07062	-4.58228	-4.66574
AL117337.1	-3.07637	-3.31693	-2.51458
AL135937.1	-3.07637	-3.31693	-2.47269
AC109630.1	-3.08312	-3.41168	-2.54464
AC087190.3	-3.09554	-3.50517	-2.51982
AP003059.1	-3.10037	-2.00531	-5.88376
AC090515.2	-3.14463	-2.21645	-2.5062
AP003027.1	-3.152	-3.70695	-2.76489
AL161752.1	-3.15537	-2.39984	-2.54523
LINC01018	-3.16045	-11.0041	-13.5906
AC009275.1	-3.21355	-2.73538	-8.90662
AC013451.2	-3.21894	-7.3635	-4.65512
AL021068.1	-3.35062	-2.10794	-2.71302
AC009093.1	-3.35091	-8.83028	-12.4771
AC079380.1	-3.36245	-4.13967	-4.57941
AL139383.1	-3.37766	-2.62988	-4.33893
SCHLAP1	-3.38054	-1.7855	-5.38721
AC145207.5	-3.40918	-6.26077	-4.94014
CARMN	-3.48687	-12.0747	-24.2538
LINC01750	-3.49148	-11.1254	-8.29029
LINC00243	-3.49438	-11.1491	-4.99482
AL512604.3	-3.6191	-9.36224	-7.03793
AC010719.1	-3.71756	-2.90094	-8.8289
EPHA5-AS1	-3.71879	-3.4478	-5.46195
AC004233.4	-3.73706	-2.57364	-4.49348
AC010931.2	-3.83557	-12.7585	-15.9342
AL365356.5	-3.8783	-2.60426	-1.58488
AL645608.1	-3.88381	-2.67784	-4.83089
AL365203.3	-3.89477	-5.71739	-2.19481
AC245041.2	-3.90508	-12.2231	-30.1351
AC237221.1	-4.00194	-4.34013	-13.2212
LINC01711	-4.04169	-3.45496	-2.1849
AC008641.1	-4.08518	-3.70265	-4.59094
AC113146.2	-4.15836	-12.9677	-32.6437
AC105383.1	-4.18187	-17.0858	-42.1739
AP000688.2	-4.25598	-4.43693	-3.11193
LINC02542	-4.31343	-3.59225	-6.41992
AC141928.1	-4.40843	-4.5803	-6.52101
AL451164.2	-4.43541	-5.32032	-2.49663
AC145422.1	-4.48216	-1.75008	-3.92397
TTLL11-IT1	-4.63085	-1.71346	7.03268
AL356277.3	-4.63509	-8.95181	-12.09
AC012640.3	-4.67564	-5.04286	-3.7579
AC100860.1	-4.6909	-5.05945	-3.77013
AC017067.1	-4.70666	-2.08463	-6.48463
AL133383.1	-4.89894	-6.12609	-4.42044
LINC01213	-4.96504	-8.72321	-7.44762
AC015909.1	-5.02587	-6.48153	-4.20022
AC009902.3	-5.05474	-5.00748	-4.12072
AC233263.6	-5.06575	-3.90699	-5.59838
AC124276.2	-5.28951	-15.4719	-4.18129
AL034374.2	-5.38832	-5.90542	-13.675
AC022929.2	-5.57078	-6.15264	-4.65998
LINC01546	-5.62945	-3.54742	-13.3876
LINC01239	-5.81056	-3.01947	-3.20193
LINC00632	-5.83964	-5.19216	-7.9252
LINC01614	-5.84668	-15.3599	-17.5146
AC004817.3	-5.92957	-2.09786	1.77396
AC103740.2	-6.10125	-8.97893	-40.7368
LINC00601	-6.1127	-7.94221	-34.9088
LINC00670	-6.42075	-4.44262	-3.46701
LINC01876	-6.47413	-4.63698	-4.88818
AC112206.2	-6.5043	-6.46705	-5.3575
AC026904.4	-6.53975	-7.0538	-5.25605
AL109924.1	-6.5569	-7.25122	-5.40321
AL590438.1	-6.73885	-3.77272	2.5477
AC016229.2	-6.76168	-7.80452	-5.85657
LINC01500	-7.00255	-8.81708	-4.71019
AC015909.4	-7.44465	-25.2479	-19.0024
LINC01048	-7.57474	-15.487	-34.6301
LINC01356	-8.21985	-9.11828	-6.26035
LINC02544	-9.05422	-15.1027	-9.36993
LINC00639	-9.10708	-9.81886	-7.0319
LINC01362	-9.22068	-10.2899	-7.21971
LINC01969	-9.46589	-9.68915	-14.3976
LINC00707	-10.0283	-5.16702	-8.66248
AL590652.1	-10.7081	-5.80235	-5.40189
AP003548.1	-10.8003	-4.10719	-8.84457
LINC01505	-12.2325	-16.7156	-24.4436
LINC01629	-13.1253	-32.6479	-5.39516
AC112715.1	-13.4559	-9.75652	-12.565
AC005863.1	-13.9786	-12.729	-11.2349
AL583808.1	-14.9937	-16.8558	-12.5879
AL590004.4	-16.073	-13.0168	-7.24543
LINC01423	-17.5381	-12.8557	-19.8789
LINC01013	-17.6734	-63.0201	-382.014
LINC00547	-20.6021	-23.4082	-53.5676
LINC01669	-23.4835	-12.3595	-14.0432
AC112721.1	-29.1254	-22.314	-14.6987
AL109924.2	-38.9808	-122.56	-104.09
AC112721.2	-45.3213	-41.4446	-13.7674
C15orf54	-140.222	-196.178	-105.899

## Sheet: IFvsNO
Gene Name	Average Aligners
C15orf54	-140.222
AC112721.2	-45.3213
AL109924.2	-38.9808
AC112721.1	-29.1254
LINC00547	-20.6021
LINC01423	-17.5381
LINC01013	-17.6734
AL590004.4	-16.073
AL583808.1	-14.9937
AC005863.1	-13.9786
LINC01629	-13.1253
AC112715.1	-13.4559
AL353740.1	-11.2906
LINC01969	-9.46589
AP003548.1	-10.8003
LINC01362	-9.22068
AL590652.1	-10.7081
LINC00707	-10.0283
LINC00639	-9.10708
AC046136.1	-9.28614
AC007998.3	-8.39553
LINC02544	-9.05422
AC105390.1	-7.98795
AC016229.2	-6.76168
LINC01356	-8.21985
LINC01468	-7.87039
LINC01048	-7.57474
LINC01500	-7.00255
AL590438.1	-6.73885
LINC01929	-6.45159
HCG20	-6.18166
AC026904.4	-6.53975
AL109924.1	-6.5569
AC103740.2	-6.10125
AC004817.3	-5.92957
LINC00601	-6.1127
LINC01614	-5.84668
AC006116.9	-5.67175
LINC01546	-5.62945
LINC00632	-5.83964
LINC01050	-4.56515
AL034374.2	-5.38832
AC012435.2	-4.34818
AC015909.1	-5.02587
AC124276.2	-5.28951
AC233263.6	-5.06575
AC015909.4	-7.44465
AC008897.3	-5.06659
LINC01213	-4.96504
AC018761.1	-4.78279
C2orf48	-5.10985
EGOT	-4.32908
AC009902.3	-5.05474
AL583803.1	-4.77733
AC100860.1	-4.6909
AC012640.3	-4.67564
AC008641.1	-4.08518
AL355596.1	-4.61235
AC103982.1	-4.61235
AL356277.3	-4.63509
AC141928.1	-4.40843
Z85994.1	-4.49088
AC008662.1	-4.26598
AC145422.1	-4.48216
AL451164.2	-4.43541
AL592295.3	-3.28673
AC113146.2	-4.15836
AC012462.1	-4.65297
LINC02542	-4.31343
AC105383.1	-4.18187
AP000688.2	-4.25598
LINC01711	-4.04169
AC068987.2	-4.13083
AL645608.1	-3.88381
LINC00243	-3.49438
AL365203.3	-3.89477
AC091167.6	-3.69615
LINC00670	-6.42075
AP001107.1	-4.82218
AL365356.5	-3.8783
AC245041.2	-3.90508
EPHA5-AS1	-3.71879
AC008667.1	-3.7067
AC108136.1	-3.68324
AC013451.2	-3.21894
CARMN	-3.48687
AC145207.5	-3.40918
AP002852.2	-3.71854
AL021068.1	-3.35062
AC009093.1	-3.35091
AC090515.2	-3.14463
AC135048.3	-3.44995
AP003027.1	-3.152
LINC01160	-2.96457
LINC02272	-3.23362
AC040162.3	-3.4472
LINC01018	-3.16045
AL133383.1	-4.89894
LINC01828	-3.0665
LINC02029	-2.95354
GAPLINC	-3.06986
AC109630.1	-3.08312
AL117337.1	-3.07637
AL135937.1	-3.07637
AP003059.1	-3.10037
AC091563.1	-3.06792
LINC00460	-2.82341
AL139383.1	-3.37766
LINC01963	-3.07062
AC084018.1	-2.97826
PANCR	-2.7396
AC069234.5	-3.33159
LINC00704	-3.00631
AC116563.1	-2.99012
BX322234.2	-2.95554
LINC02547	-2.73547
AL450313.1	-2.97532
LINC00545	-2.84815
AL591848.2	-2.78279
AC107294.2	-2.8285
AC245041.1	-2.86388
KC6	-2.76135
LINC01635	-2.87322
AC005972.4	-2.82232
AC107214.2	-2.81056
LINC01561	-2.74113
LINC02506	-2.7688
SCHLAP1	-3.38054
AC135050.1	-4.52935
AC105999.2	-2.81123
SNHG19	-2.75583
AC135371.1	-3.87794
AL034417.2	-2.59683
AC013652.1	-2.75388
AC114912.1	-2.75014
MIR583HG	-2.73492
LINC02104	-2.70936
SNHG9	-2.58912
LINC01750	-3.49148
LINC00511	-2.61668
LINC01337	-3.03909
LINC01588	-2.63618
AC023137.1	-2.47557
YTHDF3-AS1	-2.58211
AC100821.2	-2.59237
AC104653.2	-2.24662
LINC01583	-2.22681
C6orf99	-2.65718
AC116447.1	-2.55617
AC022929.2	-5.57078
SAMD12-AS1	-2.13256
AC016575.1	-2.5127
AC010931.2	-3.83557
AC012442.1	-2.70685
MIAT	-2.41296
LINC01715	-2.33764
Z98200.1	-2.50118
AC137770.1	-2.39226
AC092653.1	-2.45499
AL355297.3	-2.40278
AL121983.1	-2.39654
AL080317.2	-2.40635
AC000403.1	-2.41056
AC023302.1	-2.60585
AC069503.1	-2.0895
AC068831.8	-2.33491
AC109588.1	-2.52244
LINC02129	-2.86488
AC004825.2	-2.17261
AF038458.3	-2.27944
AC246817.2	-2.28087
AC073288.2	-2.30694
AL021408.1	-2.3811
AC007611.1	-2.65933
AC006213.2	-2.23303
LINC00342	-2.26285
LINC01638	-2.20369
AP000704.1	-2.32864
AC108067.1	-2.30086
AC026367.3	-2.91411
FO393418.1	-2.2337
AC068987.4	-2.29262
BX640514.2	-2.08959
AP002360.2	-2.16615
AP003356.1	-2.17523
AC026401.3	-2.21811
AC107068.1	-2.16406
AC034223.2	-2.14974
AC134312.5	-2.20148
Z97198.1	-2.3463
AC063944.1	-2.21956
U91328.2	-2.09017
AC005261.4	-2.15535
C20orf197	-2.27263
AC005332.8	-2.16218
AC100849.1	-2.76358
AC068733.3	-2.22702
AL591475.1	-2.0189
PART1	-2.03214
AL359313.1	-2.12123
AL136987.2	-2.0699
AC092718.1	-2.10957
AL137003.2	-2.08891
AC097634.1	-2.08534
AL035071.1	-2.07756
CU633906.1	-2.19118
AC093227.1	-2.08175
AC010889.1	-2.09108
LINC01703	-2.0398
AC124045.1	-2.01404
AC121247.1	-1.93306
AC091946.2	-2.149
AC117402.1	-1.80778
AC138393.3	-1.9703
LINC01719	-1.89734
SNHG18	-1.96647
LINC02204	-2.09288
AC068790.9	-1.91317
LINC02407	-1.98363
AC104118.1	-1.95722
LINC00571	-1.92738
AC009404.1	-1.96513
AC104137.1	-1.77004
AC100847.1	-2.18355
AL121772.1	-1.97224
Z83851.2	-1.82272
LINC01465	-1.84114
AC005696.3	-1.86683
AL627171.1	-2.01393
AC078850.1	-1.86733
MEG8	-1.8727
AC144831.1	-1.84293
AL669831.5	-1.98592
AL359643.3	-1.86994
AL596094.1	-1.8507
AC005261.2	-1.8388
AL049875.1	-1.87349
AC010343.3	-1.85836
MEG9	-1.8515
AL121894.2	-1.84369
AC100814.1	-1.85979
LINC01204	-1.82973
AL513548.3	-1.88676
LINC01934	-1.78741
AC025165.5	-1.81189
AC008035.1	-1.67429
AC005546.1	-1.82431
AC131235.4	-1.85161
AC011374.2	-1.77782
AC013565.1	-1.97512
AC022007.1	-1.79786
AC023632.2	-2.02763
AC026471.4	-1.72882
AL133215.2	-2.04301
AC090229.1	-1.77868
AC093297.3	-1.80277
AC099518.6	-1.71552
AL589986.2	-1.86175
AC093788.1	-1.72355
AC012313.8	-1.67369
AC104113.1	-1.75362
AL359643.2	-1.65377
LINC02454	-1.73693
FLVCR1-AS1	-1.79418
AL391832.2	-1.83674
LINC01600	-1.7617
AC069544.1	-1.68513
AC093635.1	-1.72331
AC008074.3	-1.71677
LINC01547	-1.74811
AC008124.1	-1.7044
LINC02043	-1.82441
AC032011.1	-1.60942
AC063979.2	-1.67027
LINC00667	-1.64626
AP001065.1	-1.69492
AC093323.1	-1.64651
LINC01355	-1.64184
AC009163.7	-1.61586
AC016722.3	-1.58517
AC009812.4	-1.63012
LINC01134	-1.67976
AC064836.3	-1.68856
AC092747.4	-1.6146
FP700125.1	-1.58565
AC007881.3	-1.58656
AC067838.1	-1.59862
LOH12CR2	-1.6178
AC092807.3	-1.5797
AL049775.1	-1.54556
AC007823.1	-1.54181
DNAJC3-AS1	-1.5587
LINC00607	-1.5572
AC106052.1	-1.71932
AC008467.1	-1.57969
ZNF674-AS1	-1.55266
AL513327.3	-1.54914
MIR381HG	-1.54685
AC016588.2	-1.47531
AC067931.2	-1.53088
AL118558.3	-1.54593
AC020916.1	-1.53925
AC012306.2	-1.50794
AC093752.2	-1.96523
AL136379.1	-1.51879
AP000654.1	-1.51111
AC027031.2	-1.54197
AL355338.1	-1.51754
LINC01560	-1.51698
AC003682.1	-1.46325
AL627171.2	-1.43469
AC245014.3	-1.50305
LINC01119	-1.45409
AC091182.2	-1.46118
PWAR6	-1.44232
AC008280.3	-1.42406
LINC00205	-1.4501
SMILR	-1.4455
AC110597.1	-1.45024
TTTY15	-1.46514
LINC01349	-1.43525
AC246817.1	-1.5124
AL132821.1	-1.42411
AC053513.1	-1.42137
LINC02211	-1.45364
TTTY14	-1.41275
AC048341.2	-1.42225
MIR181A1HG	-1.42057
AL049796.1	-1.45603
LINC00346	-1.40844
AL136038.5	-1.44559
AL359715.4	-1.36779
AC021321.1	-1.42898
LINC00294	-1.38877
AL390729.1	-1.36283
AC011978.2	-1.36563
AC123768.2	-1.48697
LINC02035	-1.35332
U73166.1	-1.34904
AC068473.5	-1.32561
LINC01118	1.36836
MIR193BHG	1.31678
LINC00526	1.32379
LINC01943	1.36219
LINC01133	1.32916
LINC01301	1.42744
LINC00324	1.37271
BACH1-IT2	1.34448
LINC01836	1.37565
LINC02125	1.51251
AC090204.1	1.38497
AL355001.2	1.37588
AC017002.3	1.4148
AC011747.1	1.37185
AC010359.1	1.49938
AC092910.3	1.39047
ZNF503-AS1	1.4615
PVT1	1.40445
VASH1-AS1	1.40032
AC110048.2	1.43576
LINC00663	1.45991
AC245297.3	1.40275
LINC01139	1.40641
AL050331.3	1.46898
LINC00839	1.39193
AC008991.1	1.39677
SPRY4-IT1	1.41432
MIR222HG	1.43608
LINC01117	1.54677
C1orf220	1.46335
STK4-AS1	1.44881
LINC00926	1.37994
AC005224.4	1.52458
AC010618.3	1.46879
LINC02021	1.42841
RBFADN	1.62194
AC239868.4	1.45577
AL023881.1	1.48386
AL080250.1	1.48429
USP27X-AS1	1.4554
AC108488.1	1.54442
LINC00467	1.49259
FLJ22447	1.57462
AL133245.1	1.79781
LINC01046	1.4894
AC009159.3	1.52185
AC068992.1	1.53305
AC007383.2	1.56031
AP005233.2	1.51303
OSER1-AS1	1.5314
AC024257.3	1.51073
TRAM2-AS1	1.55141
AC015922.4	1.55081
AC110769.2	1.53602
MIR34AHG	1.56025
AC078788.1	1.66423
AP001434.1	1.69867
AL135925.1	1.7866
AC011455.2	1.57468
AL357055.3	1.48066
AC026904.3	1.59538
LINC02377	1.54778
AC009237.15	1.58537
SUCLG2-AS1	1.57802
DIRC3-AS1	1.52004
LINC00398	1.63756
AC108673.3	1.60654
FLJ20021	1.57797
AP000845.1	1.60836
MYOSLID	1.62253
FLJ37035	1.61085
AL365203.1	1.6399
AC025048.4	2.0525
AL513329.1	1.56283
LINC00847	1.64834
AC097468.3	1.65705
LINC00886	1.66549
LINC00909	1.64996
AC073529.1	1.86757
AL022322.1	1.60838
GMDS-AS1	1.68127
AC009414.2	1.67689
AC103706.1	1.6706
AC068620.3	1.84731
IBA57-AS1	1.63825
LIX1-AS1	1.48792
AC092368.3	1.84546
SEC23A-AS1	1.70598
LINC00115	1.69367
CYTOR	1.71624
AC004156.1	2.05144
LINC01140	1.71389
AL121672.2	1.72694
MIR137HG	1.70389
LINC01252	1.69789
LINC02115	1.69069
AC110285.2	1.78116
AL031768.1	1.72736
AL355304.1	1.80923
TMEM202-AS1	1.72463
AC090241.3	1.74024
LINC01930	1.75635
AC010735.2	1.73633
LINC00882	1.77896
LINC02188	1.85635
AC254633.1	1.77745
AL445228.2	2.18256
LINC01285	1.65306
LINC00106	2.37167
RN7SL832P	2.32018
AC090833.1	1.85952
AC005498.2	1.72668
LINC00638	1.75302
AC098487.1	1.92432
AC010864.1	1.76451
LINC00921	1.81462
LINC01912	1.66876
RALY-AS1	1.81358
AC012414.5	1.88693
AL035563.1	1.83552
AL136964.1	1.8413
AL359397.2	1.86565
AC061992.1	1.7022
LINC02024	1.92809
LINC01436	2.03473
LINC00910	1.83169
LINC01011	1.83319
LINC01021	1.87233
AC116036.2	1.88148
LINC02324	1.81859
LINC02381	1.88958
AC004069.1	6.68122
AC110609.1	1.91069
AP000253.1	2.34543
FAM87B	1.83909
AC124312.3	1.9708
LINC01592	1.88681
AL136309.2	1.91747
AL512329.2	1.8486
AC009509.2	1.9449
AC069185.1	1.87272
AC005479.2	1.86228
AC234772.2	1.95301
AC017074.1	2.01016
LINC02018	2.04121
LINC01191	1.95881
AC019131.2	1.89679
AL034549.1	2.01733
AC135050.3	1.88644
AP005432.2	1.93935
AC105277.1	1.94364
LINC01220	1.90118
LINC01679	1.8569
AC087741.2	1.98286
AL158211.1	1.94362
LINC01569	1.9291
AC012625.1	1.96966
AC079610.2	1.96247
AC233266.2	2.14465
AC096642.1	2.03173
ATP2B1-AS1	2.00623
LINC02170	2.09809
TEX41	2.05043
AC084757.3	1.99674
NUP50-AS1	2.02682
AL158063.1	2.07225
AC130415.1	1.6608
AL355916.1	2.04812
AC027243.2	2.09583
LINC02535	2.02863
LINC00906	2.35843
Z82243.1	2.07497
RASAL2-AS1	2.01253
AC008429.3	1.99583
LINC00472	2.06902
AC040977.1	2.13582
AC013400.1	2.07257
LINC01705	1.89622
AC245297.2	2.14722
AC108471.2	2.26735
AL133406.3	2.08312
AC010487.2	2.38577
LINC01970	5.86355
LINC00271	2.1991
AL031055.1	2.13014
AL049775.3	2.19103
LINC01376	2.25492
AL592295.4	2.38208
LINC00865	2.17644
AL021807.1	2.05447
AL354809.1	2.05391
TTTY16	2.14645
AC021483.2	2.24731
LINC01603	2.11612
LCMT1-AS1	2.20914
AC092636.1	2.13844
AC079921.2	2.26188
AC022182.1	1.97222
AC104964.3	2.24679
C18orf65	2.14619
LINC00595	2.25347
AL358072.1	2.69519
AC090802.1	2.22509
LINC01422	2.00863
AC026316.2	2.0059
LINC00240	2.15351
LINC02332	3.30192
AL353719.1	2.28112
AC005224.3	2.23358
AC026367.1	2.21928
SRP14-AS1	2.28072
AC126696.3	2.22263
AC026780.2	2.39115
AC026250.1	2.30819
AC009502.1	1.90276
AC016205.1	2.2762
AC087239.1	2.17331
LINC01443	2.30381
LINC02541	2.3576
AC104794.2	2.28499
AL645933.2	2.41975
AL024498.1	2.39733
LINC01268	2.36349
AC005224.1	2.34435
TTTY10	2.28966
AC006273.1	5.20783
AC026358.1	2.35078
AC010776.3	3.19741
AL078601.2	1.92952
LINC01948	2.9201
AC011481.1	2.12394
PICART1	2.48846
HCG27	2.415
LINC01956	2.49372
AC104785.1	2.4775
AC012339.1	2.40741
ZNF582-AS1	2.45502
AL035420.1	2.41189
LINC02150	2.53059
LINC01385	2.53018
AC021231.1	2.55242
AC007405.3	2.60285
LINC00922	2.48651
AP003097.2	2.52444
LINC02223	2.51729
LINC01775	2.49056
AP001258.1	2.54876
AC005899.6	2.90659
AC007391.1	2.54112
SCAMP1-AS1	2.58653
AC015712.1	2.74067
LINC01023	2.63081
LINC01686	2.53139
AL096828.3	2.59721
LINC02365	2.56203
AC114763.1	2.6477
AP000473.2	2.46715
AL391262.2	2.58724
AC009237.14	2.51809
AC011450.1	3.83139
AC084018.2	2.59224
AC010201.1	2.54507
AL445423.1	2.76029
AL357054.2	2.54049
AL591167.1	4.06633
LINC01260	2.75669
LINC00239	2.73401
AC009154.2	2.66369
AC008543.1	3.09776
AC013714.1	2.6227
AL078612.2	2.77421
AL050327.1	2.68795
AC027020.2	2.70657
AL391069.4	2.62591
AL356124.1	2.69161
AC007529.2	2.67542
AF287957.1	2.56541
AC060766.4	2.69487
LINC00570	2.64163
AC010205.1	2.78651
LINC01173	6.08094
AC147067.1	3.00554
LINC02449	2.40699
LINC02033	2.7618
AC060766.6	2.80094
AC008269.1	2.74904
LINC02516	2.93752
LINC01293	2.89021
LINC02432	3.34365
AP001432.1	2.78426
AC005332.7	2.81728
AC108693.2	2.92768
AC011247.1	4.41553
AC010327.4	2.86754
MIR3945HG	2.91489
AC006058.1	2.81406
AC099791.2	2.90242
AC003965.1	2.80358
AP005264.1	3.11735
AC020910.4	2.88391
LINC01960	5.46327
AL445472.1	2.65392
AL357153.2	2.98718
AC005899.7	3.26163
AC040173.1	2.82026
HAR1B	2.75331
AC083967.1	2.76164
LINC01554	3.37936
AL513303.2	2.91291
AC117569.1	2.90993
AL022316.1	2.90993
LINC01238	2.90993
AC110011.1	2.90993
GLIS2-AS1	2.90993
AC091806.1	3.00944
AL121892.1	2.96222
AC007450.1	2.96659
AC108134.3	2.95932
LINC01695	6.12028
AC015911.2	2.96191
AL590542.1	2.91956
AC062004.1	5.49687
LINC01114	2.99094
AL354793.1	2.98586
AC008972.1	2.93797
AP003469.4	3.18303
AL732292.2	3.00357
AC100835.2	3.03781
AC011498.1	2.97566
AL645608.8	2.99113
LINC01096	2.99104
AC009549.1	2.96386
AL161719.1	3.14642
AC135782.1	3.25045
AL360219.1	3.0338
AP000696.1	2.89558
AL354824.2	2.8991
LINC01611	2.99821
MIR155HG	3.15543
AC100773.1	3.16237
AC012360.2	3.13023
AC004801.6	3.1692
AC114480.1	2.44583
Z97205.2	3.00266
AC087762.1	3.00266
LINC01269	3.17081
AC009495.2	2.99565
MIR503HG	3.19326
AF165147.1	3.21003
AC087623.3	3.28501
AC087672.2	3.12487
AC092803.2	3.14436
OVAAL	3.12501
AP003419.4	3.00226
AC027288.3	3.17422
U62317.4	3.24453
LINC02257	3.2285
AP000553.2	2.7831
LINC02202	3.1783
AP002957.1	3.19986
AL662890.2	3.15959
LINC01049	3.48664
AL513303.1	6.2756
AC131009.1	3.28873
AC128709.3	3.24402
AC107067.1	3.31264
C1orf132	3.30755
AC073263.2	3.2981
LINC00900	3.32359
AC015912.3	3.11397
LINC01623	3.41237
AP001065.2	3.22294
AC024587.2	3.19504
LINC02084	3.48346
LINC02019	3.37289
LINC01444	3.30542
LINC01149	3.74993
LINC01094	4.0933
EPB41L4A-AS2	3.57044
AC084346.2	3.3769
AC023794.2	5.90404
AL136985.3	3.124
AC078788.2	3.4847
U62317.2	3.26278
LINC01637	3.75285
AC012508.2	3.9576
AL031123.2	3.49667
AP000911.1	3.52607
AL512598.1	5.20823
AC021851.1	5.61209
LINC02083	2.83656
AC145207.6	4.09607
AL451007.2	6.58318
AL355512.1	3.73085
AC027702.1	4.61809
LINC01778	3.34781
AP000345.2	3.66939
AC092375.2	3.28315
LINC00596	3.72767
AL139351.1	3.48354
SPATA41	3.58082
LINC01058	3.74931
AC092127.1	3.89108
LINC00968	3.65707
AC122136.1	4.19893
AC006157.1	4.0686
AC015813.4	3.74397
AC083843.1	3.15001
AC079610.1	3.70837
AL121672.1	3.6966
HIF1A-AS2	3.83653
LINC00184	3.84296
AC040170.1	3.69971
LINC02217	3.8163
AC010967.1	3.88278
MIR99AHG	3.85718
AC090260.1	3.95677
DPH6-AS1	3.91398
AC116021.1	3.79192
AC025035.1	4.11292
AC104777.2	3.87015
AC079209.1	3.55449
AC006058.3	4.0768
AC127496.5	4.12285
AC025271.2	3.79109
LINC02015	3.87066
LINC00520	3.87079
LINC01783	4.00621
LINC00877	4.85329
AL078604.2	3.60361
LINC02044	3.90804
LINC00365	3.96917
AC099805.1	4.65852
AC080078.2	3.80237
AC004241.2	3.99597
AC116407.2	3.98259
AF117829.1	4.03176
BX284668.2	4.28416
AC073257.2	3.76023
LINC01186	3.89428
BX537318.1	3.72324
AC010198.1	3.83867
LINC01182	3.82796
LINC00506	4.22736
LINC00869	5.51568
AC012170.3	4.1633
C1orf140	4.28766
PPP4R1-AS1	4.30138
AC131212.1	4.08767
AL356108.1	6.63137
AC090877.2	4.10489
AL162431.1	3.61805
LINC00687	3.32677
LINC02082	4.35555
AC104777.1	3.76669
AC097480.1	4.35523
AC022784.3	4.26017
AL161431.1	4.12499
AC016395.1	4.18701
AC006238.1	4.35194
FGF14-AS2	3.99855
BX539320.1	4.33417
AP005230.1	4.68285
LINC00310	4.25151
AC046168.2	4.3678
LINC01234	4.4223
AC009988.1	4.45033
AC005523.1	4.44809
LINC01903	5.86316
FO680682.1	7.21477
LINC02334	3.50047
AC016745.2	4.35882
AL023806.2	4.4815
LINC00940	4.47878
AC069208.1	4.02683
AC110285.1	4.40373
AL645939.5	5.45615
AC079384.1	4.33327
AC002401.4	4.61171
LUCAT1	4.43841
LINC01655	4.20602
AC004149.1	4.10886
PACERR	4.68819
LINC00870	4.57055
AC131902.2	4.5403
AC082651.1	4.62499
AC099542.1	4.55191
LINC01625	5.22623
AC016405.3	4.87333
AL035252.2	4.93108
AL590648.3	4.7389
AP001605.1	4.95067
AL512274.1	5.50411
AC092111.1	4.51828
AL357078.1	4.7003
AC090192.2	5.26887
AC125603.3	4.82095
AC016396.2	5.1373
LINC01829	7.84067
AL138831.2	5.34514
AC008121.2	4.99495
AC096733.2	5.01004
AL357507.1	5.06912
AC105415.1	4.49999
AP000808.1	4.76944
AL157832.3	5.25054
AP000569.1	5.42461
AL355353.1	5.28831
AC009495.3	5.1216
AC016924.1	5.38971
LINC00677	4.74012
AP003557.1	5.40749
AC025271.4	4.89968
AC067747.1	5.09835
LINC02427	5.3591
AP005482.1	5.50224
AC084026.2	5.18745
LINC01816	5.65686
AC131097.4	4.50849
AP005121.2	5.80147
AC099343.3	5.90419
AC145343.1	5.61124
AC025822.2	5.63094
AC008033.3	5.96991
LINC02362	5.51807
AC025031.1	5.77583
LINC01152	5.90146
LINC01905	5.87252
AC005920.1	6.02581
AC109462.4	5.88282
LINC01990	5.39903
AC113382.2	4.65182
LINC01537	6.08337
AC097065.2	6.102
LINC01752	5.69746
AC005034.4	6.52726
AL138962.1	6.54363
AC015849.2	6.30492
AC015813.3	5.13874
AC010273.2	6.46712
LINC01483	10.2789
SMIM25	6.19644
AL354766.2	6.26644
AC099560.1	6.70791
AC007953.1	6.69552
PSMB8-AS1	6.90492
AC021594.1	6.64592
AC016573.1	6.76459
AC087672.3	7.50003
LINC02352	6.9479
LINC00364	6.78202
LINC01841	6.7177
LINC02328	6.54727
LINC02172	6.92287
AC046168.1	7.13714
AL356414.1	7.04384
AP002784.1	6.45704
AL357054.4	6.9255
SERPINB9P1	7.32417
AC015712.4	7.30896
HAR1A	7.65119
AC104461.1	7.51646
AL357078.3	7.34491
AC092131.1	7.67357
U62317.5	7.46965
AC239798.2	7.58708
LINC02518	7.42344
LINC00623	6.9664
LINC01135	7.74803
AC026367.2	7.6955
WASIR2	7.70096
AC005332.5	7.75554
AC073359.1	8.81447
AC006206.2	7.703
AC024610.2	7.53089
LINC01497	8.15435
AL445426.1	7.88134
AL133467.1	8.87323
BISPR	8.38062
AC013644.1	8.29298
Z99289.2	8.87795
AC005479.3	9.0336
AC080013.4	8.95361
AC007786.1	8.95027
AC009498.1	9.59772
AJ011932.1	8.51455
AC022034.2	8.99774
LINC01882	8.97217
Z99289.3	9.06784
LINC00370	8.94842
HCP5B	8.65142
AC010406.1	9.04179
LINC01111	9.37009
LINC01556	9.64894
AC099521.2	21.3161
LINC01597	12.9998
LINC02009	9.77328
LINC01109	10.6996
AC069209.1	10.2167
LINC02422	10.4345
AC005865.1	10.9159
AC068722.2	11.0339
AC104777.3	11.1825
AP005121.1	10.3486
AC104051.2	11.9977
AC010997.5	12.1515
AL591885.1	11.2049
AC024597.1	11.4178
LINC00944	12.939
AL158042.1	12.8198
AC103736.1	11.6555
AC078923.1	13.4432
LINC00278	14.4972
AP000473.1	14.2802
AC022706.1	13.5026
AC007673.1	14.4718
LINC02057	16.8569
LINC02511	15.0894
AL831711.1	13.4731
AL136295.2	16.5465
AP000442.1	15.0417
AC005035.1	15.5872
LINC01920	16.5906
AL133372.2	15.4518
AL445471.2	16.3135
AC010754.1	17.4295
LINC02154	17.0759
LINC02384	17.9722
LINC00351	14.9668
AC092650.1	14.7514
LINC01122	18.3549
AC078880.5	18.1104
AP002444.1	17.2636
AC023469.1	19.5519
AL139246.3	19.0296
AC091614.1	21.8271
AC083837.1	22.7068
LINC01675	22.5417
AC131902.1	22.8475
AC115522.1	45.9954
AL078590.2	24.0886
AC105202.1	23.9585
AL512306.2	26.672
AC078880.3	28.1623
AL445490.2	33.7988
LINC01724	34.0371
LINC01358	54.2073
AC079466.1	195.757
LINC01914	70.7074
AL591468.1	218.022
AC027288.1	-7.60613
LINC01876	-6.47413
AC112206.2	-6.5043
AC079380.1	-3.36245
C1orf143	-3.37834
AL161752.1	-3.15537
LINC01669	-23.4835
AL160408.6	-3.06402
AC007423.1	-2.94752
AP001999.1	-0.499821
CU633906.2	-1.89894
AC240565.2	0.412348
AC063943.3	-2.11498
AC093151.3	-1.88309
AC012213.3	-1.87854
LINC00619	-1.48451
AC022306.2	-1.3569
AC083843.2	1.30387
AC055764.2	1.36848
AC108463.3	1.42381
AL683813.1	1.41865
LINC02234	1.44347
AC124016.2	1.47091
LINC02062	1.53584
AL161669.3	1.54712
AC008567.3	1.52412
AC083805.1	1.67202
SMUG1-AS1	1.79325
AC119674.1	1.91977
LINC00519	1.91333
AL008582.1	2.03361
AC010163.2	2.08048
FAM224A	2.57939
AC012464.3	2.78364
AC106017.2	4.44636
AL160408.1	2.96882
LINC01915	3.88645
LINC02373	4.05997
AL121890.5	5.3565
PANDAR	6.19086
AC126365.1	-4.92485
LINC00313	-2.75424
FP236383.2	0.50304
AC027801.5	-1.77039
AL118505.1	-2.32667
AL008729.2	-1.86364
CU633967.1	-1.54981
FP236241.1	-1.64622
AC011445.2	-1.44512
AC008014.1	-1.31077
AC092279.1	-1.30929
AC092614.1	1.34881
LINC01473	1.34895
AL450326.1	1.44287
AL358933.1	1.4654
AC001226.1	1.49847
AL731533.2	1.55352
AC007365.1	1.57227
LINC01422	1.714
AC007249.1	1.68517
AC097658.2	2.09387
LINC01733	4.39442
AL109976.1	2.77181
LINC02391	1.97108
AL359397.1	2.25779
AC103702.2	2.187
LINC00266-1	1.95208
AL157834.1	2.31347
AC093772.1	2.98909
AC024601.1	3.55585
LINC01725	5.05142
AC108474.1	10.0356
LINC01505	-12.2325
LINC01239	-5.81056
AL138781.1	-5.45396
TTLL11-IT1	-4.63085
AL121890.4	-3.07502
AC017067.1	-4.70666
AL023803.2	-3.94389
AL591441.2	-4.07614
AC237221.1	-4.00194
AC010719.1	-3.71756
AL512604.3	-3.6191
AC004233.4	-3.73706
AL355432.1	-3.50659
LINC01979	-3.16902
AC009275.1	-3.21355
LINC01792	-3.18508
AC009229.2	-2.41218
AC087190.3	-3.09554
MEOX2-AS1	-3.01665
LINC00311	-2.98788
AC073314.1	-2.96142
LINC02509	-2.79657
AC090114.2	-2.77317
AL645608.3	-2.75193
AC243562.3	0.9322
AL160412.1	-2.68043
LINC01503	-2.5496
AL354707.1	-2.57445
GS1-124K5.4	-2.40827
LINC01910	-2.1839
AC004951.1	-2.02743
GHET1	-1.98643
LINC01794	-2.03196
BARX1-AS1	-2.01899
LINC02475	-1.97991
AL136038.2	-1.96436
AL772337.3	-1.86296
AC073389.3	-1.83948
AC080013.6	-1.77626
AC087645.2	-1.76694
AC091180.2	-1.62498
SH3RF3-AS1	-1.58753
AC044839.4	-1.57878
AC005082.1	-1.5481
HRAT17	-1.52858
C9orf106	-1.59161
AC018645.3	-1.65281
AC078846.1	-1.46177
LINC01572	-1.39464
AC120036.5	-1.45532
AC142472.1	-1.39063
AC123768.4	-1.45428
AC068987.3	-1.46575
MIR646HG	-1.35373
LINC01759	1.31455
ARRDC3-AS1	1.34214
KLHL7-AS1	1.35192
LINC01060	1.32543
SEPT7-AS1	1.34788
AC084035.1	1.36191
LINC00452	1.35388
AC019117.1	1.44273
C9orf170	1.45417
AC010894.2	1.41193
HRAT92	1.49579
LINC00211	1.46174
AC092171.4	1.58282
AL023581.2	1.47818
SNHG15	1.57867
AC007513.1	1.59939
Z99774.1	1.64487
LINC01006	1.63402
AL353708.3	1.6836
TP53TG1	1.67125
SMC2-AS1	1.77034
AL162727.1	1.82719
AL451074.6	1.82482
DKFZP434A062	1.78172
LINC00920	1.91687
GLIDR	1.82405
LINC01003	1.96093
AC090844.2	2.01456
AL590399.1	2.13135
PTGES2-AS1	1.77504
PSMG3-AS1	2.06198
FLJ12825	2.05765
AC002480.4	2.12208
LINC01510	2.15999
RFX3-AS1	2.16338
LINC02361	2.1433
AL359551.1	2.22491
GAS1RR	2.31995
AC012555.1	2.23805
AL512625.3	3.19941
LINC01176	2.33766
TERC	2.26431
AC016831.5	2.31011
Z98044.1	2.39916
AL137786.1	2.34872
LINC00265	2.77686
LINC00539	2.62094
AC016831.1	2.7617
LINC01504	2.83024
AC021218.1	2.84151
CLIP1-AS1	2.95672
AC093627.6	2.8985
AC006974.2	2.8985
AL358975.1	2.92676
AL592486.1	2.9264
AL353743.2	2.95257
AC092111.2	2.7136
AC010132.4	2.47602
AC018521.7	3.05906
AL158071.4	3.08164
LINC02447	3.12389
LINC01449	3.4852
BX255923.1	2.81012
LINC00028	3.16293
LINC01451	3.12259
AC093274.1	2.53932
LINC01670	0.0932555
AC004948.1	3.44437
LINC00222	3.74682
LINC00703	3.64153
AC093627.4	4.03765
AC004921.1	3.84317
AC023669.1	3.8804
AC003092.1	4.19774
CDC37L1-AS1	3.71677
LINC00664	4.42635
AC012213.2	3.79147
LINC01788	4.77103
AL158071.2	4.81264
AC036108.4	4.86029
AL138895.1	6.04413
LINC01410	3.84815
LINC00513	4.93174
LINC01482	6.20772
AC023669.2	7.99752
AC011294.1	9.08074
AC005165.1	10.2801
AC006012.1	12.8806
AL162414.1	12.5048
AL355607.2	16.4779
AL160272.1	35.6597
BANCR	538.428

## Sheet: IFTXvsNO
Gene Name	Aligners average
C15orf54	-196.178
AL109924.2	-122.56
LINC01013	-63.0201
AC112721.2	-41.4446
LINC01629	-32.6479
AC015909.4	-25.2479
LINC00547	-23.4082
AC112721.1	-22.314
LINC01583	-20.6448
AC105383.1	-17.0858
AL583808.1	-16.8558
LINC02129	-15.2779
LINC01614	-15.3599
AC124276.2	-15.4719
LINC02544	-15.1027
LINC01048	-15.487
LINC02475	-12.8929
AC091563.1	-13.4982
AL590004.4	-13.0168
AC113146.2	-12.9677
AC245041.1	-13.8596
AC005863.1	-12.729
CARMN	-12.0747
LINC01423	-12.8557
LINC01561	-10.1439
LINC01362	-10.2899
AC012462.1	-10.7536
AC245041.2	-12.2231
LINC01018	-11.0041
LINC01750	-11.1254
AC112715.1	-9.75652
AC010931.2	-12.7585
LINC01638	-8.84714
LINC00460	-8.62228
LINC00639	-9.81886
LINC01969	-9.68915
LINC00243	-11.1491
AC103740.2	-8.97893
LINC01500	-8.81708
LINC01213	-8.72321
AC016229.2	-7.80452
LINC01356	-9.11828
AC013451.2	-7.3635
AL356277.3	-8.95181
AC105390.1	-8.60934
LINC00601	-7.94221
SAMD12-AS1	-6.22233
AC015909.1	-6.48153
AP001476.1	-4.14865
AL109924.1	-7.25122
AC009093.1	-8.83028
LINC01794	-7.23567
AL050402.1	-7.77406
AC026904.4	-7.0538
AC108067.1	-7.10797
AC145207.5	-6.26077
AL133383.1	-6.12609
LINC02029	-6.24395
AC233263.6	-3.90699
AL034374.2	-5.90542
AC013652.1	-5.97792
AL365203.3	-5.71739
AL645608.3	-5.84603
AC100821.2	-5.10078
AL121983.1	-5.92367
AC002546.1	-5.54571
LINC00632	-5.19216
AC009902.3	-5.00748
NBAT1	-5.44179
EGOT	-5.29428
AC079380.1	-4.13967
AC109479.1	-7.7573
AC087392.3	-5.09322
LINC01315	-5.32032
AL451164.2	-5.32032
AC092691.1	-4.60149
AC011595.3	-4.37725
AC073534.2	-4.33063
AC100860.1	-5.05945
AL080317.2	-4.83358
AC012640.3	-5.04286
AC009229.1	-4.80382
LINC01963	-4.58228
AC141928.1	-4.5803
LINC01715	-4.64326
AL590652.1	-5.80235
LINC00670	-4.44262
AC078850.1	-4.30147
AP000688.2	-4.43693
AC069503.1	-3.19045
AC005042.2	-4.28538
LINC01546	-3.54742
AC073288.2	-4.07826
AC023813.3	-4.47644
AC034223.2	-3.85721
AC013652.2	-4.63656
AC135048.3	-3.69953
AC017071.1	-3.28833
AC107294.2	-3.94933
FP700125.1	-3.98663
AL592295.3	-3.05502
AC116447.1	-4.02556
AC090844.2	-3.25453
AL157871.1	-3.76549
AC016700.3	-3.64167
AL008638.1	-3.82786
AC023137.1	-3.79171
AC016722.3	-3.55105
AP003548.1	-4.10719
AC000403.1	-3.67609
AP003027.1	-3.70695
LINC01711	-3.45496
EPHA5-AS1	-3.4478
LINC00707	-5.16702
AC110751.1	-3.19658
SNHG19	-3.38673
LINC02542	-3.59225
PRR29-AS1	-3.41826
AC005972.4	-3.44236
LINC00545	-3.30419
AL590438.1	-3.77272
CASC18	-3.03674
PART1	-3.37458
Z97198.1	-3.5893
AL031599.1	-3.57281
DSCR9	-2.9833
AC109630.1	-3.41168
AC144831.1	-3.20194
DIRC3-AS1	-3.13479
AC013565.1	-3.26962
SNHG9	-3.019
AL021408.1	-3.13912
AL117337.1	-3.31693
AL135937.1	-3.31693
AC116563.1	-3.31693
AL450313.1	-3.31693
AL035461.2	-2.79867
YTHDF3-AS1	-3.4411
AC097634.1	-3.00009
LINC01934	-3.73782
AC128709.3	-2.91082
LINC02331	-2.91635
MIR583HG	-2.76078
LINC01819	-3.34969
LINC00313	-5.49255
AC022075.3	-4.10421
AC091946.2	-2.80711
LINC01979	-3.0403
AC010343.3	-2.90128
AC067838.1	-2.97378
AC129492.4	-2.91209
LINC01910	-3.23433
AC027307.3	-2.70311
MEG8	-2.81142
Z85994.1	-3.27779
MIAT	-2.70432
AC008641.1	-3.70265
AL645608.1	-2.67784
U47924.3	-2.87623
AC107214.2	-2.80306
LINC01524	-2.94862
AC017033.1	-2.61448
AP001107.1	-4.51122
AC026401.3	-2.82518
AC092653.1	-2.60612
SNHG18	-2.62486
AL365356.5	-2.60426
AC107952.2	-2.47338
AL121772.1	-2.59259
MIRLET7BHG	-2.62344
LINC00311	-3.06638
SNHG25	-2.55946
AL359715.3	-2.59187
AC104137.1	-2.34823
AL035071.1	-2.55161
AC009404.1	-2.53955
AC107068.1	-2.55188
LINC00511	-2.63241
AL451085.1	-3.74915
NDST1-AS1	-2.21934
LINC00704	-2.42207
AL391832.2	-2.70305
LINC01592	-2.46859
AF038458.3	-2.54952
MEG9	-2.40833
AL139383.1	-2.62988
LINC00607	-2.43026
AC090229.1	-2.43368
AC134312.5	-2.43609
AC104113.1	-3.02914
LINC01465	-2.25643
AC068790.9	-2.19923
AC007611.1	-2.0775
AC135371.1	-2.4017
AL357552.2	-3.34581
FO393418.1	-2.21113
AC103982.1	-2.64737
LINC00592	-2.10668
AP000654.1	-2.24542
CASC11	-2.26474
AL451064.1	-2.15403
HCG20	-2.51682
AC006946.2	-2.2613
LINC01091	-2.61291
AC004233.4	-2.57364
AC048341.2	-2.24196
AC090515.2	-2.21645
AC020928.1	-2.04235
RRS1-AS1	-2.43368
AL353740.1	-2.1641
AC131235.4	-2.34965
AL133215.2	-2.20628
LINC01719	-2.13371
C6orf99	-2.28458
AC087636.1	-2.1254
AC121247.1	-2.23334
LINC00327	-2.03806
AC044839.4	-2.0795
AL021068.1	-2.10794
AC020916.1	-2.10644
LOH12CR2	-2.26156
AL139035.1	-2.13782
AC105999.2	-2.13234
AP005717.1	-2.45515
AL359834.1	-2.03257
AL359643.3	-2.07193
LINC02104	-2.07479
AP001029.1	-2.36433
AC093297.3	-2.0837
AL132821.1	-2.09745
LINC01119	-2.00997
AC100847.1	-1.81754
AC007823.1	-1.93207
AB015752.1	-2.27779
AC093227.1	-2.01028
AC022306.2	-1.92064
AL355596.1	-2.34406
AC100814.1	-2.00232
AL137003.2	-1.96672
AL669831.5	-2.16411
AC006213.2	-1.92346
AC010654.1	-1.89564
AL049796.1	-2.04862
MIR381HG	-1.91647
LINC02182	-2.02139
C20orf197	-2.0114
AC005261.4	-1.91908
LINC00346	-1.88499
AC246817.2	-1.86799
AC005261.2	-1.8737
LINC02035	-1.8902
AC110285.6	-1.99959
AL627171.2	-1.82126
AP003356.1	-1.85122
AC104118.1	-1.88774
AL137077.2	-1.74827
AC008415.1	-1.88514
AC008035.1	-1.74296
AC093788.1	-1.7836
AL589986.2	-1.89101
AP003059.1	-2.00531
AC138393.3	-1.84097
AL355338.1	-1.86141
AC004817.3	-2.09786
AC005332.8	-1.91985
LINC01204	-1.78801
AP002360.2	-1.83527
AL591475.1	-1.85853
U73166.1	-1.74142
AC010889.1	-1.95026
MIR22HG	-1.76197
AC069307.1	-1.84287
AL390729.1	-1.76502
AC026471.4	-1.81254
AC099518.6	-2.09726
AC124045.1	-1.74355
LINC02506	-1.83642
AC011374.2	-1.76477
ZNF674-AS1	-1.76775
AC008467.1	-1.80299
AL513548.3	-1.68829
AC145422.1	-1.75008
AC027801.5	-1.74168
AL121894.2	-1.6532
SPATA13	-1.71522
AC114284.1	-1.68836
AC019069.1	-1.62719
LINC00571	-1.66644
AC048341.3	-1.66301
RPL34-AS1	-1.69427
AC110597.1	-1.63261
AC007881.3	-1.68176
AC022007.1	-1.54432
AC008014.1	-1.58282
MIR646HG	-1.67065
AC245014.3	-1.63861
AL359715.4	-1.66865
AC092807.3	-1.59658
AC008124.1	-1.5736
CU633906.1	-2.1846
AC069544.1	-1.55929
AL121761.1	-1.54647
LINC01615	-1.55095
Z83851.2	-1.67971
AC016588.2	-1.49413
AC012313.8	-1.53734
FLVCR1-AS1	-1.61082
PWAR6	-1.53747
AC008074.3	-1.5247
AC011978.2	-1.53279
LINC01534	-1.56144
AL138820.1	-1.51581
AC092747.4	-1.52483
LINC00342	-1.46546
SNHG8	-1.48368
LINC00294	-1.50308
AL139220.2	-1.47563
AL391244.3	-1.48007
LINC00565	-1.46547
AC022762.2	-1.48134
LINC00667	-1.45746
AC009812.4	-1.50405
AC142472.1	-1.52137
MIR181A1HG	-1.50087
AP001528.1	-1.57449
AC068987.3	-1.57143
AC068620.2	-1.49744
LINC02211	-1.60249
AC093323.1	-1.41915
AC005332.9	-1.42088
AC125807.2	-1.41393
AC005332.6	-1.39426
GAPLINC	-1.39756
AC009961.1	-1.63021
AL136379.1	-1.38247
AP005329.3	-1.34978
MALAT1	-1.37258
LINC01572	-1.38855
AL589684.1	-1.34067
AL596094.1	-1.37721
AC009163.7	-1.35458
MIR4458HG	-1.3383
AC093752.2	-1.46767
LINC01355	-1.32788
AL627171.1	-1.37219
AC012306.2	-1.43068
LINC01560	-1.34898
AC008393.1	1.38824
AC234772.3	1.3244
AL359397.2	1.39649
AC008736.1	1.33456
AC005224.4	1.41852
AC110769.1	1.48506
AC060780.1	1.35775
CYTOR	1.39525
USP46-AS1	1.38625
LINC00941	1.37195
LINC01011	1.43616
LINC00526	1.36357
AL513314.2	3.52667
AC007249.2	1.40856
LINC00654	1.4258
AC073529.1	1.57776
AC012668.3	1.46445
AC012377.1	1.61299
AL359764.1	1.47273
IBA57-AS1	1.42335
AC105277.1	1.4312
LINC00630	1.4445
AC010618.3	1.48742
AL442128.2	1.43691
AL513329.1	1.52063
LINC00452	1.57644
AL080250.1	1.44726
LINC01759	1.53501
LINC00926	1.44005
STK4-AS1	1.54907
AL137026.1	1.49421
AC011747.1	1.49768
AC091271.1	1.54882
AC053513.1	1.51355
LINC00663	1.5793
LINC02377	1.4961
AC064807.4	1.52002
AC068992.1	1.52211
AC084035.1	1.50401
SUCLG2-AS1	1.49554
AC108488.1	1.53656
AC017002.3	1.62096
AC010201.2	1.62488
AC092636.1	1.60698
Z68871.1	1.55005
LINC01943	1.75699
GMDS-AS1	1.56042
LINC02125	1.69153
AC110769.2	1.60224
AC083843.2	1.55689
LINC00638	1.54263
LINC01909	1.64222
FLJ20021	1.57335
AL135925.1	1.82745
AP001453.3	1.59584
LINC01106	1.72874
LINC02021	1.56741
AL353708.1	1.55402
AC108134.2	1.7263
AL583722.1	1.61537
LINC01852	1.61568
ARRDC3-AS1	1.67822
DUBR	1.61428
LINC00467	1.59099
LINC00115	1.55605
LINC02170	1.64632
LINC00211	1.74937
MIR222HG	1.63774
AC025754.2	1.54754
AC234772.2	1.74139
LINC01268	1.65089
AP000350.6	1.65486
AL356124.1	1.69024
AC026904.3	1.69157
LINC00839	1.69735
LINC02246	1.70144
AC091057.3	1.73077
AC006058.1	1.68937
LINC00921	1.61992
TMEM202-AS1	1.68264
FAM66A	1.56816
AP002884.3	1.72727
AL023581.2	1.94168
LINC00857	1.75351
LINC01117	1.87482
C1orf220	1.6869
LINC00882	1.71286
AC010735.2	1.74321
AC010359.1	1.83963
TRAM2-AS1	1.72561
AC011455.2	1.82094
AL139161.1	1.69742
AL022322.1	1.68046
AL136964.1	1.78236
SEC23A-AS1	1.65328
AC024257.3	1.56003
AC135803.1	1.70115
FAM66B	1.70918
LINC02454	1.75671
LINC02541	1.67288
AC083805.1	1.80704
AC007383.2	1.81607
PVT1	1.77841
AC116036.2	1.82989
LINC00106	2.39935
LINCR-0001	1.74333
AP000255.1	1.68862
BACH1-IT2	1.86678
LINC01140	1.87267
AC004069.1	5.35425
AC108673.3	1.83402
AC015922.4	1.82689
AC005592.1	1.85822
MIR34AHG	1.83145
AC025048.4	2.16985
AC092354.1	1.83031
LINC02115	1.85453
LINC01930	1.84056
AC012414.5	1.96278
AL096828.3	2.01914
AC124016.2	1.83526
AL359232.1	1.86037
AC005899.1	4.79902
LINC01436	2.10819
AC092910.3	1.91958
AC239868.4	1.85259
AC078788.1	1.74132
AL590542.1	1.95055
AC019131.2	1.9224
BX323046.1	1.94369
LINC00398	2.00999
LINC01301	2.1217
AL390066.1	1.90722
AC009159.3	1.98115
AC009237.15	2.02223
AP003438.1	1.95962
OLMALINC	1.96852
AL137786.1	2.03432
LINC02234	1.84057
AL034549.1	2.00606
AC060766.6	2.02028
LINC00847	1.98942
LINC02381	2.0073
AC110609.1	1.92391
LINC00909	2.02127
AL731533.2	2.15433
AC007879.3	1.99865
AC009120.6	1.94618
AC009283.1	2.03018
AL355304.1	2.16164
SMCR2	2.02243
MIR137HG	2.04773
AL355916.1	2.05971
AC114763.1	2.08152
LINC01252	2.05408
ST3GAL5-AS1	2.08229
AC009154.1	1.94068
AL391832.3	2.01022
ZNF582-AS1	2.05711
AC009414.2	2.1126
AC079949.2	2.09556
AC021231.1	1.99833
AL158211.1	2.14244
AC092490.1	2.22671
AC013400.1	2.12951
USP27X-AS1	2.10047
AC092807.2	2.25147
AP005233.2	2.11951
CEP83-AS1	2.26902
LINC00471	2.0831
LINC00337	2.49093
AC087741.2	2.09754
LINC02018	2.23473
AC017048.3	2.16711
AC092112.1	2.12934
AL035563.1	2.2423
AC023794.2	5.7668
OSER1-AS1	2.1741
AC100849.1	2.08421
AL031283.1	2.28345
AC009159.2	2.13621
HCG27	2.18942
MIR503HG	2.23149
AC027243.2	2.19809
AL357055.3	2.08644
LINC00677	2.22821
AC104794.2	2.18708
AC108471.2	2.63499
LINC01376	2.36666
AC010201.1	2.39657
FLJ37035	2.24282
AL023881.1	2.15651
AC003965.1	2.18184
AC006273.1	4.72061
LINC01220	2.28742
AC092620.1	2.24448
AC005695.3	2.04117
AL845552.2	2.33744
AL158063.1	2.26967
AC009041.2	2.4452
AC018521.7	2.48478
AC016205.1	2.41619
AC079610.2	2.3393
RAMP2-AS1	5.78009
AP001258.1	2.3929
LINC01970	5.60845
AL050327.1	2.36868
AC062004.1	4.64111
AL512329.2	2.29235
FAM87B	2.42243
AC124312.3	2.46482
LINC02188	2.29785
AC018553.1	2.55078
AC012360.1	2.10568
AC083967.1	2.41235
LINC00472	2.40796
AC004801.6	2.4867
AC114781.2	2.96778
AP005264.1	2.587
AC109588.1	2.47549
RN7SL832P	3.99068
AC040977.1	2.52667
AP000473.2	2.40325
AC007391.1	2.43132
AC098487.1	2.61899
AC008543.1	2.71318
LINC01269	2.3761
AL133406.3	2.4297
AL358072.1	3.01728
AC084018.2	2.70101
AC010487.2	3.42168
LINC00910	2.4293
AC104695.2	2.27043
AC131009.1	2.51369
AL359397.1	2.59083
AC084757.3	2.48401
LINC01956	2.44089
TTTY10	2.38474
AC009154.2	2.33313
AC004156.1	2.97459
LINC02202	2.53981
AC006305.1	4.27502
SRP14-AS1	2.56068
LINC01291	2.31866
AL121672.2	2.66582
LINC02324	2.47374
LINC00240	2.46254
AP000696.1	2.49857
AC103706.1	2.57307
AC090061.1	2.61486
LINC01270	2.4734
AC145285.2	2.54418
AC135050.3	2.39523
LINC01637	2.77919
LIX1-AS1	2.23209
AC009486.1	2.74955
AC090409.1	2.64731
AC104964.3	2.78526
AL357153.2	2.55911
AC026250.1	2.70517
LINC01771	2.62883
AL162431.1	2.97051
AL356108.1	5.66227
RASAL2-AS1	2.67268
AL049775.3	3.0031
AC005479.2	2.72327
AC119674.1	2.50051
LINC01021	2.74939
NUP50-AS1	2.75449
MIR3681HG	2.71197
C18orf65	2.67865
DPH6-AS1	2.7773
AP005432.2	2.49985
AC090833.1	2.99617
AC005224.3	2.58199
ZNF503-AS1	2.85813
LINC01010	2.66132
AL021807.1	2.6473
AC092375.2	2.77341
AP003469.4	2.85971
AL645933.2	2.76704
AL365203.1	2.82756
HCG22	2.67932
AL109976.1	2.88266
AC009495.1	3.35499
AL031705.1	2.71529
AC069185.1	2.61407
AC007513.1	2.73986
LINC00595	2.89821
LINC01686	2.94839
LINC01260	2.60871
AL139161.2	2.89862
AC005304.3	3.10698
LINC02085	2.94039
AC015813.4	3.03052
AL591167.1	4.6907
LINC00570	2.84946
AC019193.3	2.71021
AC097065.2	3.01585
AC080078.2	2.9961
AC006058.3	3.26059
AC092673.1	2.93522
AC027020.2	2.97758
AL354824.1	2.87735
LINC01422	2.81817
AC006157.1	2.77869
AL513303.2	2.75138
LINC01679	2.96139
LINC00877	3.67502
LINC00222	4.06705
AC131902.2	3.26097
AL121890.5	2.85924
AL031055.1	3.20828
ATP2B1-AS1	3.01596
AC008033.3	2.77597
AC023983.2	3.11409
FO680682.1	5.00567
LINC01603	3.01084
AC147067.1	3.2953
HULC	3.04181
Z82243.1	2.93685
AC020892.1	2.79428
AC090578.1	2.80004
AL391262.2	2.87015
Z99774.1	2.97369
AL358332.1	2.84442
AC007389.5	3.07241
AL354809.1	3.07207
AL355353.1	3.30801
AL021368.3	2.78899
AC093424.1	2.85421
LINC01142	3.07565
AL583856.2	3.0427
LINC01978	3.46988
AC079921.2	3.20625
AL512598.1	5.17923
C1orf132	3.20945
AL357054.3	3.08465
LINC01443	3.22551
LINC02051	3.61678
AL645939.5	3.94945
AC096642.1	3.44845
AC114480.1	2.46421
AP005121.2	3.61387
U62317.4	3.57532
AC096733.2	3.22293
AC011481.1	3.06438
AC097059.1	3.3456
AC009237.14	3.24559
LINC00865	3.47542
AC036108.4	6.12121
AL031123.2	3.38825
BX537318.1	3.48089
GOLGA8M	3.27523
LINC01030	3.60593
LINC02019	3.39454
AC019330.1	3.40801
AL162632.3	3.07299
AC087623.3	3.51254
LINC01340	3.56532
LINC01569	3.31775
AC060766.4	3.3354
LINC01817	3.07833
AP000797.3	3.19838
AC239799.2	3.42031
LINC02522	3.4519
AC079610.1	3.25509
LINC01948	4.05849
AP000911.1	3.37202
AL009176.1	6.59282
AC005224.1	3.46037
AC091806.1	3.63315
AL445472.1	3.3555
AL132712.2	3.45206
LINC02551	3.80253
LINC02362	3.32117
LINC00506	3.67358
AC104785.1	3.3644
AC126696.3	3.50342
AC097059.2	3.18603
AC080013.4	3.70786
LINC01094	4.51542
AL137145.2	3.6452
SMIM10L2B-AS1	3.31407
AC025271.4	3.6978
LINC02535	3.57868
LINC02084	3.24284
AC009502.1	3.25781
MIR99AHG	3.81946
AC062015.1	4.07678
LINC01802	3.36056
LINC01554	4.48717
AC099791.2	3.88194
PICART1	3.84002
AC007370.2	3.65097
AC099508.2	3.29591
AC015911.2	3.01951
AC002401.4	3.89414
AC090260.1	3.91014
AL357054.2	3.1747
AC025174.1	3.42955
AL136309.2	3.79357
AC063944.3	3.55924
AL592494.3	3.81557
TEX41	3.99684
AC079610.3	3.66977
AL160291.1	4.33967
AP000553.2	3.7754
SCAMP1-AS1	3.89971
MYOSLID	3.98875
AL121672.1	3.85273
LINC02422	3.51357
AP003354.2	4.04668
AP001065.2	3.60054
AC027702.1	5.22967
AC011450.1	5.24985
AL357078.3	4.02442
LINC00844	4.17583
AC005332.7	4.14577
AC097480.1	4.15151
AC022816.1	3.53571
AC020910.4	3.99627
AL360219.1	4.1162
LINC02340	4.03938
AC105345.1	4.00018
LINC02511	4.26138
AC012506.4	3.74215
LINC01238	4.62405
LINC01693	4.32958
AC099542.1	3.99421
AP000229.1	9.33268
LINC00574	4.15399
LINC00870	4.48862
AC026367.2	4.42054
TTTY16	4.22536
AP003419.4	3.82049
AC091488.1	4.27721
U62317.2	4.1496
HCP5B	3.90936
LINC00900	4.19231
LINC00964	4.01133
AC018761.3	5.49899
AC108865.2	4.34257
AC079209.1	5.0382
AC114689.3	4.19846
AC067747.1	4.55329
EPB41L4A-AS2	4.57771
AF165147.1	4.38309
LINC00942	3.52876
AC078788.2	5.19601
AC106820.5	6.03821
AC026780.2	4.21614
AL161431.1	4.18257
AC092803.2	4.28997
AC130415.1	4.39566
LINC00907	4.29263
SPATA41	4.38579
AC006238.1	4.49965
AC061992.1	4.73713
LINC00502	4.0089
AL137246.2	4.58569
HIF1A-AS2	4.66347
LINC01708	4.5641
AC019254.1	4.59432
AC008269.1	3.96793
AL451007.2	8.46608
LINC01829	7.22165
LINC01058	4.52441
AC025031.1	4.92767
AC116021.1	4.60451
AC026316.2	4.45126
AC016573.1	3.72486
HAR1B	4.51145
AF117829.1	4.75174
MIR3945HG	4.47423
AL078612.2	5.10606
AL137145.1	4.94912
AC239804.1	10.9391
U91324.1	4.69332
AC015712.1	4.8301
AP001628.1	4.57895
AC046168.2	4.73166
AC011498.1	5.17994
LINC01752	4.68039
AC138466.1	4.82986
AC145207.6	6.00324
AC008632.1	4.65833
AL683807.1	5.50055
AC010776.3	6.71563
LINC02561	5.12125
AC015849.2	5.3185
AC110285.1	5.01307
AC099343.3	5.4825
AC008592.5	3.89236
AC024587.2	4.58136
LINC02257	4.64581
LINC01444	5.0199
LINC00968	5.12738
AC009495.3	5.01053
PPP4R1-AS1	5.21619
AC084346.2	5.27023
AL138831.2	5.11287
AFDN-AS1	4.85513
AC012170.3	4.36169
AL023754.1	4.61136
LINC01186	4.95097
AC023481.1	4.91192
LINC00687	5.16013
LINC02168	4.89789
AL354824.2	5.044
AL160408.1	4.93669
AC145343.1	5.2925
AC004241.2	5.30882
AC046168.1	5.29082
LINC01141	8.54969
AC127496.5	5.65596
AL513303.1	9.45593
LINC00161	5.01943
AC083843.1	6.41296
AC116407.2	5.43445
AC024610.2	5.42244
AC082651.1	5.69338
LINC01705	5.64729
AL136985.3	5.86445
AP000345.2	5.65087
MIR155HG	5.79687
AC078820.1	5.5342
LINC02008	5.82006
AL139351.1	5.47776
AC012555.1	5.65229
AC021851.1	8.48438
AC099805.1	6.83202
AC025822.1	4.99214
PACERR	5.90255
AP002957.1	5.74564
AC242842.1	4.56622
AC016396.2	5.78503
AC069208.1	5.24869
FGF14-AS2	5.53428
LINC00184	6.06824
LINC00384	4.46659
AC005899.5	7.8547
LINC00973	6.41831
LINC02274	5.96296
AP000808.1	5.50762
AL158042.1	4.98643
LINC01623	6.12232
LINC02518	6.11351
AC010967.1	6.22412
LINC02101	8.21022
AC021594.1	6.37969
AL590648.3	5.53414
AL357078.1	5.98365
LINC02181	6.07262
LINC00869	8.105
AC021785.1	6.42132
AC131097.4	5.19153
LINC01285	6.79521
LINC00310	6.47028
AL355512.1	6.94114
AL445426.1	5.94578
AC125603.3	6.25977
AC010205.1	6.52744
AC122136.1	6.32768
AC244453.1	6.84502
LINC01182	7.02932
LINC01841	7.13863
LINC01173	14.62
AL354766.2	7.69803
AC010754.1	6.31568
AC009549.1	7.17355
AL513548.1	4.38012
AL133467.1	7.20986
LINC01293	6.68688
AC087672.3	7.97321
BX284668.2	8.08048
Z97205.2	6.66847
PSMB8-AS1	7.79669
AC099521.2	13.0873
LINC02100	7.38374
C1orf140	8.03238
LINC01152	8.04105
AC087672.2	6.89552
LINC00922	7.7197
AC104777.1	7.18441
LINC02095	7.47376
AP005121.1	8.18231
AC015912.3	7.60069
AC025822.2	7.83026
C20orf203	6.7068
AL035252.2	7.73651
AL078604.2	7.88546
LINC01732	7.10985
LINC01049	9.04249
LINC01537	8.44697
LINC01135	8.34485
AC103736.1	7.55906
AC073911.1	8.29798
BX539320.1	8.06086
AC015712.4	8.81402
SERPINB9P1	8.66811
BISPR	8.37933
LINC01783	8.26746
AP005230.1	9.31734
AC005034.4	8.9692
LINC02015	8.48337
BLACAT1	8.63402
HAR1A	9.64072
AC004149.1	8.1708
AC027288.3	8.8546
AC022034.2	8.97225
AC100835.2	9.0476
Z99289.3	8.42732
LUCAT1	9.01097
LINC02427	9.18216
LINC02328	8.77769
LINC02223	9.56104
LINC02526	8.32892
LINC01597	12.2381
AP005482.1	9.36102
AL139246.3	9.89962
LINC01915	8.3788
AL121892.1	8.49938
LINC01695	15.8118
AC078880.5	8.65374
AC087280.2	8.14959
AC104777.2	10.1252
LINC01990	10.1432
LINC00370	8.46158
AC068722.2	10.8056
AP003557.1	10.2977
AC079384.1	10.8493
AC069209.1	11.0711
AP001189.5	8.83782
AC108474.1	9.69353
AC005332.5	10.7363
Z99289.2	11.3026
AP000569.1	11.2662
AC104461.1	11.6945
LINC02044	11.8078
AC005479.3	10.7909
LINC00487	11.7899
AC239798.2	11.316
LINC02352	11.8446
U62317.5	11.5378
AC104777.3	12.3121
AL591885.1	12.3829
AL136295.2	13.9128
AC022706.1	12.6233
LINC01556	13.0402
AC007953.1	13.132
AC131902.1	13.3648
AL831711.1	11.4499
AC090192.2	14.0359
LINC00364	13.1568
LINC00623	12.7297
AC104051.2	13.363
LINC01882	13.9181
AL357054.4	13.5813
AL445471.2	14.764
LINC02432	16.7541
AJ011932.1	14.0099
AC107067.1	13.5857
AC005865.1	13.5482
AP002784.1	14.6977
AL356414.1	17.1055
AC016717.2	15.2388
LINC02009	13.5323
AC007786.1	15.4284
AC115522.1	29.8268
LINC00944	16.6946
AP000473.1	17.7124
AC013644.1	16.2369
LINC01111	16.7779
AL138737.1	18.9403
LINC00278	20.2049
LINC01122	18.4515
LINC01109	19.2024
AC010406.1	17.9174
LINC02172	18.1353
LINC01497	21.3171
AC092650.1	19.7724
LINC02384	21.6271
AP001605.1	24.2381
AC006206.2	25.1636
AC078880.3	25.4916
AP000442.1	21.2437
LINC02057	28.4644
LINC02243	26.585
AC083837.1	26.2643
AC091614.1	26.1072
AL512306.2	28.5367
AP003733.3	27.9378
LINC01905	30.2494
LINC01483	48.1988
AP002444.1	27.7185
AC105202.1	28.8077
LINC00351	30.0265
SMIM25	33.2611
AC078923.1	32.4443
LINC00520	32.7378
AC005035.1	34.1382
AC073359.1	36.2068
AC023469.1	37.1167
LINC01675	38.5216
LINC01358	42.3207
AL445490.2	48.9727
LINC01920	52.3425
AC024597.1	51.6021
AL078590.2	56.4028
AL133372.2	66.1868
AC007673.1	72.7605
LINC02154	76.8433
LINC01724	73.7151
LINC01914	113.848
AC079466.1	527.535
AL591468.1	480.354
LINC01669	-12.3595
AC027288.1	-11.4288
AC112206.2	-6.46705
AC069360.1	-5.61257
AC240565.2	-0.692199
LINC02268	-3.7727
AC011306.1	-3.59388
FP671120.4	-3.09667
AC007423.1	-3.25705
AC018761.1	-2.63419
U91328.4	-2.65268
LINC01876	-4.63698
FP236383.1	0.295429
AC254562.3	-2.34987
AL160408.6	-2.55688
AL161752.1	-2.39984
AL049775.2	-2.01731
AC068987.4	-1.95578
AC012213.3	-1.77989
FALEC	-1.49709
LINC02228	-1.53734
AP004609.3	-1.47919
AL391095.1	-1.53863
AC005696.3	-1.41449
AC008915.2	-1.32939
AC025181.2	-1.32008
AC010969.2	1.31483
LCMT1-AS1	1.42141
AL139384.2	1.34835
LINC02199	1.59038
AC092368.3	1.64898
AC055764.2	1.51476
LINC01001	-0.395659
AC009495.2	2.12619
AP000894.4	2.06806
AC009974.1	2.43931
C11orf72	2.54827
AC005899.6	2.7594
AL391069.4	2.57553
KBTBD11-OT1	2.75922
LINC01725	2.75922
AC073263.2	3.13163
AC091173.1	3.66793
AC108865.1	4.62601
AL662890.2	6.37191
AL138995.1	-3.50793
AP001527.1	-2.59093
PANCR	-1.70252
AC130371.2	-1.62425
BX640514.2	-1.34002
AC097468.3	1.31465
LINC01118	1.35036
LINC00702	1.35258
AC055811.3	1.36
AC092131.1	1.41733
AL133245.1	1.49923
AL683813.1	1.41516
LINC00863	1.45885
AC006305.2	1.78951
AC073257.2	2.34036
AC005703.4	2.55827
AC113382.2	2.86442
AC092111.1	3.00637
AL137802.1	2.94081
LINC02242	3.59132
PGM5P4-AS1	3.70672
AC007923.1	4.58853
AL645608.8	5.83568
LINC01505	-16.7156
AL512604.3	-9.36224
MEOX2-AS1	-7.89367
AL591441.1	-6.55501
AC022929.2	-6.15264
LINC01503	-5.57709
AL138781.1	-6.96469
AL355432.1	-4.75384
AC237221.1	-4.34013
AL162412.1	-3.75797
AC087190.3	-3.50517
AC092920.1	-3.22422
AC092167.1	-3.10858
AC090114.2	-3.13122
LINC01239	-3.01947
AC067968.2	-2.88845
AC073314.1	-2.93333
AC010719.1	-2.90094
AC009275.1	-2.73538
AC010422.2	-2.39588
AL118505.1	-2.57183
AC099518.2	-2.47319
AC004951.1	-2.46663
AC016575.1	-2.50781
AC068987.2	-3.01662
AC012435.2	-2.55909
AC005498.1	-2.19702
GHET1	-2.13397
LINC01828	-2.04188
C9orf106	-2.12893
FAM27C	-2.09755
AL159169.3	-1.81767
AC104836.2	-1.94467
AC068620.3	-1.72438
BARX1-AS1	-2.24641
SCHLAP1	-1.7855
AC245595.1	-1.64371
AC017067.1	-2.08463
AL691403.2	-1.83627
AC006033.2	-1.83613
AC093635.1	-1.797
LINC02004	-2.04922
AC078846.1	-1.79136
AC005082.1	-1.71127
TTLL11-IT1	-1.71346
AL356489.2	-1.64819
AC018645.3	-1.58665
CU633906.2	-2.92806
FAM225B	-1.58425
LINC02043	-1.54857
AL049875.1	-1.56834
AL117339.4	-1.54433
FAM225A	-1.47512
AL162426.1	-1.43376
AC246817.1	-1.35274
AL772337.3	-1.36397
AL023583.1	-1.37365
MEG3	-1.3596
AC073115.1	-1.35207
HIF1A-AS1	-1.34955
AC244021.1	-1.34129
AC025165.5	-1.34629
AP006621.3	-1.35693
APTR	-1.30675
LINC00960	-1.30322
AL158152.2	1.36135
RBFADN	1.40782
C9orf170	1.40088
AC092903.2	1.37977
AL359513.1	1.49883
AC110048.2	1.42271
AC012313.1	1.36284
LINC01912	1.44388
GAS1RR	1.46672
AC090241.3	1.44527
PAXIP1-AS1	1.42007
AC104109.2	1.44031
AC009509.2	1.45344
AP001434.1	1.46097
AC099522.2	1.49382
AL589740.1	1.45571
AC007923.4	1.4047
AC087203.3	1.6462
AL139384.1	1.52107
SEPT7-AS1	1.5501
AC006480.2	1.65449
AL512625.1	1.58635
LINC01775	1.60084
LINC01006	1.5883
SNHG15	1.57621
AC093627.5	1.57713
AC110285.2	1.59223
TP53TG1	1.58505
AL391497.1	1.59921
AC013731.1	1.61318
AC010542.4	1.6653
AL096803.3	1.63594
OVAAL	1.6305
AC005498.2	1.65047
CR381653.1	1.6794
AC106782.2	1.75942
LINC00441	1.86679
AC002480.4	1.74799
AL031768.1	1.73879
LINC02447	1.77768
AL034549.2	1.85067
AL359715.2	1.84837
AL391056.1	1.86739
LINC01023	1.89149
AF131215.7	1.91836
LINC01694	2.13285
LINC01870	1.96365
AC019186.1	1.97645
LINC01747	2.03548
AL162725.2	2.08189
AC007529.2	2.07856
GLIDR	2.15711
AF250324.1	2.17863
AC099518.1	2.01553
AP000253.1	2.1007
KLHL7-AS1	2.24663
AC138035.1	0.349236
CU634019.6	-0.48988
AL159169.2	2.32932
AC016831.5	2.36776
AC016877.3	2.38326
PSMG3-AS1	2.41943
AL354707.1	2.2541
AC019117.1	2.4713
AC009097.3	2.45174
AL121895.2	2.4593
RFX3-AS1	2.62542
LINC00265	2.63365
AC087525.1	3.05715
LINC01372	2.42138
AC023669.1	2.50083
LINC01897	2.56045
LINC01918	2.61784
LINC00309	2.61784
LINC00484	2.61784
LINC01510	2.80005
LINC02150	2.51664
AL138781.2	2.55
FLJ12825	2.62109
AC026254.4	2.19047
LINC02302	2.64983
LINC01003	2.83051
AL158071.4	2.78068
AC144652.1	2.89619
AC004982.2	3.01038
LINC01176	2.78691
LINC02392	2.90385
FAM157C	2.36493
AC093627.6	2.92139
LINC01960	3.00398
AC016831.1	3.01772
LINC02361	2.96838
AC018731.1	3.13879
AP001099.1	3.15487
AC226118.1	3.16066
LINC02068	3.15831
AL359745.1	3.18409
AP005242.1	3.18991
LINC01709	3.18742
SIX3-AS1	3.22541
C11orf44	4.33179
SMC2-AS1	3.28973
AC022075.2	3.3076
LINC02082	3.36276
AL162727.1	3.50185
LINC00987	3.48703
CDC37L1-AS1	3.14759
AC004982.1	3.3456
AC105415.1	3.74111
LINC02198	3.8296
AC004921.1	3.9684
AC010132.4	3.28787
AC090772.3	4.12381
LINC01096	4.18518
AC018647.1	4.31279
AC005050.1	4.56695
AC099552.1	5.4819
AC058791.1	5.06579
LINC01482	4.74273
AC005332.10	4.00418
AC002064.1	4.99029
LINC01449	5.08561
LINC01913	5.64764
AC093627.4	5.7648
AC005014.3	5.57924
AC074286.1	4.96419
AC005165.1	5.81373
AP001505.1	5.20012
LINC00664	5.50568
LINC02056	5.95648
AC004895.1	6.01189
AL358975.1	6.14792
LINC00513	5.42858
BX255923.1	5.78409
AC011294.1	6.54675
AL162414.1	7.72831
C7orf65	7.18976
AC006974.2	6.39753
AC131212.1	7.48159
AC023669.2	7.61925
LINC01410	6.55114
AC006012.1	9.35587
AC007091.1	11.6253
AC040170.1	11.7573
AL390760.1	11.4014
AC021218.1	13.3483
AC003092.1	20.284
AL355607.2	36.2342
AL160272.1	47.7714
BANCR	842.245

## Sheet: IFCQvsNO
Gene Name	Average aligners
LINC01013	-382.014
AC091563.1	-155.377
LINC01638	-144.021
AL109924.2	-104.09
C15orf54	-105.899
LINC00547	-53.5676
AC092691.1	-48.5422
AC008991.1	-40.5615
AC103740.2	-40.7368
AC105383.1	-42.1739
AC245041.2	-30.1351
LINC00601	-34.9088
LINC01048	-34.6301
AC113146.2	-32.6437
CARMN	-24.2538
C20orf197	-21.4768
AC078850.1	-20.2995
LINC01423	-19.8789
AL021408.1	-20.1376
AC015909.4	-19.0024
AC013652.1	-18.841
DIRC3-AS1	-17.3334
LINC01614	-17.5146
AC009229.1	-15.3545
AC112721.1	-14.6987
SAMD12-AS1	-11.5871
LINC00460	-13.5858
AC112721.2	-13.7674
LINC01546	-13.3876
LINC01969	-14.3976
AL034374.2	-13.675
LINC01018	-13.5906
AL583808.1	-12.5879
AC112715.1	-12.565
AC245041.1	-12.9338
AC008991.2	-12.3573
MIR583HG	-12.767
AL356277.3	-12.09
AC087636.1	-11.8637
LINC00545	-11.1261
AC005863.1	-11.2349
LINC02544	-9.36993
AC023137.1	-10.4572
AL050402.1	-10.5857
AC010931.2	-15.9342
AC009093.1	-12.4771
LINC01583	-14.4496
Z97198.1	-9.75751
AL590644.1	-9.80465
LINC00906	-8.05805
AC002546.1	-8.39994
AP003548.1	-8.84457
AP000654.1	-8.7558
AL035045.1	-7.9747
LINC01750	-8.29029
AC100847.1	-8.264
AL031599.1	-8.04451
LINC02407	-8.24596
LINC01213	-7.44762
LINC00707	-8.66248
LINC01362	-7.21971
LINC00632	-7.9252
AC107294.2	-7.53439
AC017033.1	-7.10564
AL590004.4	-7.24543
LINC01224	-5.7562
AC092131.1	-7.37016
LINC01715	-7.00286
LINC00639	-7.0319
AC016229.2	-5.85657
AC011595.3	-5.78592
AC141928.1	-6.52101
LINC02331	-6.66695
LINC00592	-6.39623
LINC02542	-6.41992
AC022075.3	-5.18562
AP001434.1	-6.11772
LINC01615	-6.20574
LINC01114	-6.26294
LINC02024	-5.78688
AC079380.1	-4.57941
AP003059.1	-5.88376
AC112503.2	-5.89324
PART1	-5.77907
AC110597.1	-5.85899
LOH12CR2	-5.87967
BX322234.2	-5.81484
AC005972.4	-5.80488
AL603840.1	-6.13018
LINC00565	-5.65661
LINC02475	-5.59702
AC016575.1	-5.70542
LINC00629	-5.41844
LINC01936	-8.70095
LINC01629	-5.39516
AL589684.1	-5.67978
AC005363.2	-5.02666
AL109924.1	-5.40321
AL353651.1	-5.38136
EPHA5-AS1	-5.46195
AC026904.4	-5.25605
AL590652.1	-5.40189
AC008667.1	-5.24014
LINC00243	-4.99482
AC017071.1	-4.35372
AL391832.2	-5.31409
AC013652.2	-5.14512
AC069503.1	-4.3916
SPANXA2-OT1	-7.39561
AC108067.1	-5.06873
LINC01794	-5.93397
AL049775.2	-5.4112
LINC00840	-4.83262
SNHG25	-4.63596
LINC01500	-4.71019
AL645608.1	-4.83089
C2orf48	-5.03085
AC145207.5	-4.94014
AC008641.1	-4.59094
AL133215.2	-4.88848
AC109479.1	-6.35997
LINC02004	-4.60465
AP005717.1	-6.59808
AC013451.2	-4.65512
LINC01963	-4.66574
LINC02518	-4.61655
AL117339.4	-5.18872
AL513314.1	-4.26893
AC063979.2	-4.67005
LINC01929	-4.22583
AL157400.3	-4.42111
AL359643.3	-4.52494
AC114284.1	-4.48929
LINC01116	-4.40007
AC107294.3	-4.27418
LINC02541	-4.28334
AL445250.1	-4.02144
AC090791.1	-3.8791
AC126696.1	-4.25262
LINC00327	-4.15716
FLJ42969	-4.21245
LINC00607	-4.14956
AC100858.3	-4.24649
LINC00619	-3.98192
AC124276.2	-4.18129
AC009902.3	-4.12072
NBAT1	-4.05889
AC104986.2	-4.17459
AC107068.1	-4.13715
LINC01836	-4.02268
RPL34-AS1	-3.92033
AC005498.1	-4.18996
LINC01719	-4.88552
AC069234.5	-3.9844
SCHLAP1	-5.38721
AL133383.1	-4.42044
AC104137.1	-3.69247
AC034223.2	-3.99212
AC091946.2	-4.54568
LINC01315	-3.96562
AC011747.1	-3.95072
AC091167.6	-3.46752
SFTA1P	-3.90809
AC105999.2	-3.91958
AC053513.1	-3.9677
LINC01356	-6.26035
LINC02104	-3.80748
LINC01776	-4.06548
SNHG18	-3.83635
MEG8	-3.83986
AC073389.3	-3.54265
SNHG19	-3.76998
AC015909.1	-4.20022
AC100860.1	-3.77013
AL627171.2	-3.8437
AC012640.3	-3.7579
LINC01703	-3.85244
LINC02043	-4.42511
AC234778.2	-3.70698
AC026904.3	-3.62208
AC010343.3	-3.67391
AC145422.1	-3.92397
AC016205.1	-3.76216
AL139383.1	-4.33893
AC010654.1	-3.54998
AC009560.1	-3.1692
AC012625.1	-3.41306
LINC00670	-3.46701
AL121983.1	-3.51365
AC013565.1	-3.49498
LINC02256	-3.79818
LINC01268	-3.53487
AC144831.1	-3.53714
AC067838.1	-3.46258
AC016722.3	-3.28437
AL359504.2	-3.32752
AC121338.2	-3.57649
AC004233.4	-4.49348
AC009404.1	-3.32471
LINC01572	-3.8358
CASC11	-3.35327
AL359715.4	-3.63962
AC138393.3	-3.1626
AC068733.3	-3.2734
AC008415.1	-2.93009
SNHG8	-3.2538
AC246817.2	-3.25604
AL139035.1	-3.28313
AL390729.1	-3.24049
AC005355.1	-3.23856
AL359643.2	-2.99285
AC004585.1	-3.33448
AC000403.1	-3.15822
AL021368.2	-3.07722
AC093901.1	-2.93971
AC108062.1	-3.31035
AL591475.1	-3.36551
FLVCR1-AS1	-3.11798
AL049536.1	-3.15441
MIRLET7BHG	-3.14401
LINC02391	-3.71336
LINC02129	-2.79391
FO393418.1	-3.02155
SPATA13	-3.04584
AL157832.1	-2.96642
AC117402.1	-3.0214
AC005042.2	-2.9742
MEG9	-3.05245
AL139220.2	-3.0407
LINC00562	-2.91486
AC093227.1	-3.15156
AC048341.2	-2.99019
AC090023.1	-2.87453
AL359551.1	-2.74925
AP000688.2	-3.11193
CYP4A22-AS1	-2.80092
AC073288.2	-2.87612
LINC01579	-2.83165
AC107214.2	-2.92775
LINC01730	-2.8462
AC068620.2	-3.00705
AC044802.1	-2.92034
AC116447.1	-2.9742
SNHG9	-2.79165
AP003356.1	-2.92398
MIR646HG	-2.76796
AP003027.1	-2.76489
NDST1-AS1	-2.84041
MIAT	-2.78245
AC110751.1	-2.72809
AP002360.4	-2.67374
AC019069.1	-2.72527
U47924.3	-2.69428
AL121772.1	-3.00129
LINC02511	-2.70316
AP001029.1	-2.97278
LINC01465	-2.71994
AL161937.2	-2.73106
AC084018.1	-2.6508
AL137003.2	-2.68704
FALEC	-2.81145
LINC00668	-2.86797
AL021068.1	-2.71302
PWAR6	-2.5987
IQCH-AS1	-2.71282
LINC00346	-2.67463
GAPLINC	-2.63064
AC099518.6	-2.62567
AC006213.2	-2.58036
YTHDF3-AS1	-2.72074
LINC02228	-2.33985
AC093326.1	-2.57044
AL359715.3	-2.58907
AC022929.2	-4.65998
AL451064.1	-2.49158
AC063943.3	-2.51829
AC109630.1	-2.54464
AC130371.2	-2.53554
AC100821.2	-2.9372
LINC01693	-2.49783
ZNF674-AS1	-2.55654
AP003465.2	-2.58795
AC130415.1	-2.51736
AL669831.5	-3.36731
SMUG1-AS1	-2.80591
AC032011.1	-2.56533
AC121247.1	-2.57187
AC090515.2	-2.5062
AC093788.1	-2.37391
AL451164.2	-2.49663
AL118558.4	-2.70732
AC026471.4	-2.37825
AC134312.5	-2.37895
AL117337.1	-2.51458
AL135937.1	-2.47269
AC116563.1	-2.47269
LINC01385	-2.47269
AL591848.2	-2.47269
AL035071.1	-2.46279
AL121894.2	-2.4507
LINC02035	-2.4553
AL121583.1	-2.43681
AL513548.3	-2.66217
AC104695.2	-2.32055
AC098614.4	-2.34404
AL359232.1	-2.15538
AC023790.2	-2.31417
MIR381HG	-2.29061
AC009229.2	-3.40784
AC104561.1	-2.24771
AC009163.7	-2.3716
AC093151.3	-2.24959
LINC02182	-2.37109
LINC00704	-2.25506
AC108463.3	-2.20956
AC010889.1	-2.40511
LINC00882	-2.32786
AC104113.1	-3.18129
AL358472.2	-2.46938
LINC02204	-2.5456
AP006621.3	-2.35407
AC008074.3	-2.2802
AC124045.1	-2.27314
AC022306.2	-2.26861
PCF11-AS1	-2.25945
AL391244.3	-2.23794
AC093297.3	-2.26023
AC131235.4	-2.4268
LINC02506	-2.34616
LINC00843	-2.08177
AL627171.1	-2.24069
AC100814.1	-2.20411
LINC01711	-2.1849
AL365203.3	-2.19481
AP001528.1	-2.38166
AP002360.2	-2.23051
AL023583.1	-2.11477
AC093752.2	-2.57482
AL355338.1	-2.18728
AC106754.1	-2.12775
LINC01910	-2.29826
AC246817.1	-2.191
MEG3	-2.14049
SLC2A1-AS1	-2.17005
TBC1D8-AS1	-2.24668
LINC01133	-2.10563
AC093323.1	-2.10109
AC026401.3	-2.09657
AC022007.1	-2.12261
MIR503HG	-2.03705
AC092718.1	-2.09569
LINC02211	-2.21375
AC092636.1	-2.27184
LINC01561	-2.17452
AC008280.3	-2.01551
AC006504.1	-2.03125
LINC01301	-1.91873
AC006946.2	-2.02088
AC127070.3	-2.17672
AC245014.3	-2.07901
AL132821.1	-2.22536
AC110079.2	-2.04102
AC069544.1	-1.92576
AL136379.1	-1.90993
AC011374.2	-1.95083
AL161669.3	-2.27786
AC012313.8	-1.91636
AL080317.2	-1.88939
VASH1-AS1	-1.92152
TTTY16	-1.93525
AC027575.4	-1.91614
AC010680.4	-1.859
AL121906.2	-1.88582
AL391095.3	-1.92249
EIF3J-AS1	-1.93113
AC005261.2	-1.8949
U73166.1	-1.88512
AL513327.3	-1.88481
AL596094.1	-1.97597
AC022762.2	-1.74394
LINC02298	-1.84041
LINC00342	-1.87968
AC005261.4	-1.89298
AC025165.5	-1.94479
AC005840.3	-1.87854
LINC00211	-1.92281
AC010894.2	-1.8472
LINC00571	-1.79216
LINC00667	-1.82304
AL450313.1	-1.88098
AC007823.1	-1.79798
GAS6-AS2	-1.82144
UBAC2-AS1	-1.78737
AC125807.2	-1.82622
AC104118.1	-1.84003
MIR22HG	-1.80573
LINC00511	-1.79312
AL137026.1	-1.75518
LINC00294	-1.78307
CU633967.1	-1.87438
CU633906.1	-1.96183
LINC01521	-1.79105
FIRRE	-1.98684
AL049875.1	-1.79152
AC120049.1	-1.92744
AC005332.6	-1.72516
LINC01535	-1.67064
AL049775.1	-1.66108
AC048341.3	-1.68226
DNAJC3-AS1	-1.68394
AC008035.1	-1.61905
MIR181A1HG	-1.67554
RALY-AS1	-1.67964
AC005332.9	-1.66074
LINC01184	-1.63855
LINC00886	-1.61885
LINC00467	-1.6678
LINC00452	-1.58116
AC104825.2	-1.62443
AC109779.1	-1.66712
AC084033.3	-1.57982
AC005332.8	-1.53585
LINC00205	-1.57758
AC008467.1	-1.61145
AC092807.3	-1.53511
AC008124.1	-1.54638
AC245884.8	-1.68372
AC079922.2	-1.55081
AL049796.1	-1.53296
AC092747.4	-1.53955
AL365356.5	-1.58488
AC142472.1	-1.53796
URB1-AS1	-1.55277
AC009065.4	-1.53079
AL450326.1	-1.67601
CH17-340M24.3	-1.49957
AC026316.2	-1.63346
AL121761.1	-1.51087
AC245407.1	-1.60498
AC026304.1	-1.58365
TTTY14	-1.56699
LINC00662	-1.49833
AC012306.2	-1.51503
AP006621.2	-1.4276
U91328.2	-1.48796
AL353804.1	-1.53509
LINC01355	-1.45636
AC055713.1	-1.40222
AC097634.1	-1.4441
AL117190.1	-1.4185
AP003486.1	-1.42255
HCG11	-1.41424
AC008014.1	-1.42469
MAPKAPK5-AS1	-1.41164
AC090825.1	-1.37461
CRNDE	-1.38938
AC068870.2	-1.39981
USP46-AS1	-1.3475
AC009961.1	-1.33681
LINC02486	-1.32584
AC091806.1	-1.35272
AC015813.1	-1.31979
LINC02001	1.37346
AC010201.2	1.39567
AL080250.1	1.36173
FTX	1.37963
LINC01909	1.44023
LINC00941	1.37804
AC137767.1	1.44709
AC019131.2	1.39698
LINC01943	1.59275
AC011815.1	1.41896
AL390728.6	1.38465
AC087623.3	1.43474
AP001258.1	1.45036
AC092910.3	1.41479
AL135925.1	1.65371
MIR99AHG	1.46223
BX890604.1	1.50638
LINC01605	1.45727
CYTOR	1.50235
AC084757.3	1.47266
AL356124.1	1.45213
AC110792.4	1.45699
AC009414.2	1.49375
LINC01588	1.57937
AC055811.3	1.52645
AC234772.3	1.51482
AC011455.2	1.55323
AP000766.1	1.53522
LINC00106	2.16324
AC012414.5	1.7531
AC004825.2	1.62633
AC091271.1	1.61468
LINC01060	1.72576
AC055764.2	1.54251
Z98200.1	1.60068
OLMALINC	1.59401
AC003101.2	1.57997
AC040977.1	1.62138
LINC02361	2.41263
LINC00847	1.57275
FLJ12825	2.24186
LINC00630	1.61625
AC092614.1	1.61945
HCG27	1.59852
AC010969.2	1.6542
LINC02454	1.62283
AC010359.1	1.65561
PVT1	1.67768
AC007336.1	1.67376
AC007383.2	1.69665
AL158211.1	1.6763
USP27X-AS1	1.66533
AC234772.2	1.71467
LINC00909	1.69236
LINC01134	1.68825
LINC00900	1.72123
MIR137HG	1.72511
AC098487.1	1.79279
LINC00910	1.62329
LINC00839	1.66873
LINC01569	1.73803
AC108471.2	1.92965
AC010776.3	2.33282
ZNF582-AS1	1.77128
AC009495.3	1.77549
AC060780.1	1.74282
LINC01436	1.94291
AC004817.3	1.77396
LINC00877	2.12691
LINC01118	1.84589
AC015922.4	1.80367
LINC01186	1.77593
AC006058.1	1.7789
LINC00640	1.89107
SPRY4-IT1	1.88984
TMEM202-AS1	1.77547
LINC00240	1.8084
AC103746.1	1.77897
AC092354.1	1.84304
AC010201.1	1.84645
AC145285.2	1.70732
ARRDC3-AS1	2.05439
AC108673.3	1.94295
AL442128.2	1.83759
AC110285.2	1.82477
LINC01443	1.8289
OSER1-AS1	1.89278
AC006449.6	1.94546
AL590542.1	1.90632
AC009120.6	1.78946
LINC01204	1.92314
AL022322.1	1.93998
AP001330.5	1.89068
Z99774.1	1.97741
AL121890.4	1.95886
AC004069.1	5.89143
LINC01252	1.92152
AL645939.5	2.45071
AC005224.4	2.0885
LINC00324	1.94274
AL158063.1	1.8993
AC090409.1	1.89948
LINC01592	2.04141
LINC01956	2.0075
AL133406.3	2.03635
AP001453.3	2.04262
MIR222HG	2.06294
AC083805.1	2.08147
AC100849.1	1.95726
AC110769.2	2.04824
LINC01140	2.05867
AC130650.2	2.04534
AC009486.1	2.33144
LINC02377	2.0787
AP000943.1	3.06528
LINC01119	2.13533
AC079610.2	2.17124
LINC01220	2.12913
AL691403.2	2.21592
AL512303.1	2.12981
AC084035.1	2.22334
AC037486.1	2.26797
AC254633.1	2.23273
AL031055.1	2.23057
AC008567.3	2.15785
AC124016.2	2.20422
AP000350.6	2.38217
LINC02381	2.29021
LINC01930	2.21141
AC010487.2	2.92169
PICART1	2.32782
C1orf132	2.33174
AC006157.1	2.75116
AC083843.2	2.35226
AC092807.2	2.46436
AC026765.2	4.18378
LINC00595	2.41545
AC005899.7	2.71441
LINC02363	5.00265
AL353708.1	2.39608
AL096828.3	2.43447
AC005899.1	4.10638
AC124854.1	2.39448
AC135782.1	2.63246
U62317.4	2.40283
AC017074.1	2.53094
AL109615.2	2.55963
AC084018.2	2.67387
AC135803.1	2.39052
AL513283.1	2.46034
AC147067.1	2.67131
AC010864.1	2.38656
AL121672.2	2.60532
AL590438.1	2.5477
TTTY10	2.40306
SRP14-AS1	2.54287
LINC00472	2.5089
AC090833.1	2.94031
AC145343.1	2.41874
AC009283.1	2.53139
AC099805.1	2.83637
LINC02068	4.1166
AP000904.1	2.57583
AC008543.1	2.9837
AC023794.2	4.31457
AP001065.2	2.37891
AL645933.2	2.69952
AL355916.1	2.70885
LINC00506	2.77951
LINCR-0001	2.51105
LINC01828	2.66866
Z97200.1	2.71031
AC108134.2	2.98234
SMCR2	2.58747
AC069185.1	2.57092
AC015813.4	2.85378
AC004801.6	2.81784
AC104964.3	2.72491
AP005432.2	2.76243
FAM87B	2.69527
AL121672.1	2.77842
AC010735.2	2.70611
AC119674.1	2.7625
AC080038.2	2.90846
AC060766.4	2.85657
AP003400.1	6.07185
AL136987.2	2.84472
AL390066.1	2.99146
AC138627.1	3.40814
AC008897.3	2.69281
AL513329.1	2.79351
RASAL2-AS1	2.91848
LINC01152	2.90603
AC097059.2	2.77385
AC005592.1	2.8842
AL731533.2	2.96988
AC015712.1	3.0223
AC239868.4	2.91582
LINC01340	3.16836
AC114480.1	2.38937
AL445472.1	2.84414
HAR1B	3.12306
LINC01141	5.52184
LINC02223	3.13494
AC080078.2	3.08726
AL357054.2	2.83036
LINC00907	2.9468
AC020910.4	3.04907
ATP2B1-AS1	3.10964
AC099542.1	3.09635
LINC01623	3.00139
AC092368.3	3.32814
AC011450.1	4.405
AC106820.5	5.02348
NUP50-AS1	3.21859
LINC01841	3.12031
AC132803.1	3.76427
AL137145.2	3.38093
LINC02561	3.14255
AC005224.3	3.07645
AC005479.2	3.11836
AC097059.1	3.20596
AC135050.3	3.1766
AC009237.15	3.39542
BACH1-IT2	3.48228
PPP4R1-AS1	3.40123
LINC01291	3.1745
LINC02234	3.11204
LINC01686	3.30634
AL590648.3	3.35932
HIF1A-AS1	3.36647
LINC01752	3.28152
AC069200.1	3.28115
LINC01554	3.86265
AC009154.2	3.39763
AL354824.2	3.41555
AC092375.2	3.3117
LINC00222	5.379
AC092803.2	3.41419
AL136309.2	3.58086
BX537318.1	3.46643
AC011815.2	3.56851
AC103706.1	3.6112
LINC02324	3.47324
AL365203.1	3.59432
AL355353.1	3.59263
AC106028.4	3.67637
AC009237.14	3.42124
AC010486.1	3.57515
AF274573.2	3.58642
AC100801.1	3.50889
LINC00444	3.59985
AL137246.2	3.60264
AC113145.1	3.56833
AL157373.2	3.54703
AC104051.2	3.65187
AC027702.1	4.52367
AL050327.1	3.55106
AC024587.2	3.64438
AC007365.1	3.58105
AC084026.2	3.71894
AC127496.5	3.91679
AP001025.3	3.75404
ZNF503-AS1	3.86291
AL160291.1	3.70983
AC107032.2	3.58948
MIR194-2HG	4.82085
AC012074.1	4.3027
AC008269.1	3.23063
AP000229.1	8.36598
AC090023.2	3.8479
AP000345.2	4.05599
AP003469.4	4.05262
AP000911.1	3.55833
AC009041.2	4.27238
AL450468.2	6.18313
AC005899.6	4.85478
AC004241.2	3.94597
AC011586.1	3.81871
AL139351.1	3.80017
HAR1A	4.2947
LINC01724	4.12537
Z82243.1	4.02916
SCAMP1-AS1	4.05333
AC004832.6	3.74618
LINC02427	4.12356
AC006058.3	4.53845
AL162431.1	4.03316
LINC01109	4.29
LINC01537	3.73705
LINC00968	4.14624
LINC01679	3.96421
AC084816.1	4.09796
LINC02547	4.34706
AC092127.1	4.29671
AC136475.5	3.63322
AC005695.3	4.15841
BX539320.1	4.08234
LINC02150	3.92091
AP001781.2	5.0363
AC005332.7	4.35535
AL451074.6	4.39464
AL451069.2	4.42229
AC079949.2	4.27294
AL021807.1	4.19927
AL160412.1	4.164
MYOSLID	4.47127
LINC01732	4.49831
AC254562.2	3.2637
LINC00862	4.39917
AF165147.1	4.51
AC105345.1	4.27677
AC079384.1	4.7363
AC011498.1	4.57683
AL592494.3	4.60012
AC110285.1	4.63849
LINC01111	4.63155
AL157832.3	4.83249
AC008392.1	4.60863
LINC01597	6.45021
EPB41L4A-AS2	5.13798
LINC01709	9.84703
AC012506.4	4.044
AC136475.7	5.1861
AC108136.1	4.66206
AC074050.4	4.48373
LINC02310	4.76853
AC061992.1	4.75074
AC099343.3	5.06529
LINC02321	4.95612
LIX1-AS1	4.78796
LINC00865	5.0383
AL591212.1	3.96517
AC012150.1	4.62809
AC239799.2	4.92905
AC138932.2	4.07816
AC005224.1	4.85721
LINC02019	5.06338
LINC01293	4.86641
AF117829.1	5.18103
LINC00310	4.89684
LINC00942	4.21857
LINC01816	5.52223
AC002401.4	5.41773
AL035665.1	5.32108
AC015911.2	5.3849
AC129807.1	4.75493
AC027290.1	5.06074
AC005332.5	5.21363
AL513303.1	8.65462
Z99289.2	5.30377
AP003354.2	5.58026
AC007529.2	5.04006
AC026461.3	5.11395
AC131212.1	4.71776
LINC02082	5.47415
AC116407.2	5.26003
AP005233.2	5.3285
AC087672.3	5.90514
AC010445.1	5.53387
AC087280.2	4.84534
U62317.2	5.21407
AL135818.2	5.68992
AC073359.1	5.53486
LINC02008	5.26456
LINC02535	5.84057
LINC00351	5.40938
AC015849.2	6.015
LINC00702	5.87512
RAMP2-AS1	12.0558
AL136985.3	5.7846
LINC01135	5.78147
AC046168.2	6.0329
AC010754.1	5.66377
AC046168.1	5.59832
LINC01829	9.89776
C1orf140	6.20854
LINC02328	5.89007
AL137145.1	5.73522
AL157700.1	5.81871
AP005482.1	6.30401
SPATA41	6.05209
AC084346.1	5.3205
AC078820.1	5.94156
Z99289.3	6.32099
LINC02362	6.24045
LINC01695	10.5006
AC010967.1	6.77468
LINC01010	5.95396
SERPINB9P1	6.66892
LINC01182	4.82672
AP005230.1	6.89973
AL645608.8	5.42431
AC007786.1	6.33609
PACERR	6.90382
LINC00473	6.94813
LINC00922	6.87558
AC087521.1	7.2802
AC008121.2	7.24983
AC022706.1	6.99848
AC122136.1	7.55209
LINC01817	7.4347
AC084809.2	7.40379
AL445426.1	7.48039
AL357078.1	6.37456
AL359834.1	7.47724
AC010205.1	7.31724
AL133342.1	7.35336
AC008063.2	7.08825
LINC01783	8.01101
LINC00543	6.97826
AC084346.2	7.70604
LINC02198	8.62153
LINC02181	6.79284
AC110011.1	7.78044
AJ011932.1	7.65555
LINC01844	7.23247
AC099521.2	16.7351
AL139246.5	8.00234
LINC02376	7.96378
AC073911.1	6.90509
LINC02352	7.9828
AC015912.3	7.973
AC007422.1	8.12357
LINC01444	8.01437
AP000473.1	8.79165
AC027288.3	8.03681
AC005035.1	7.83365
LINC00303	8.39018
LINC02526	8.34457
LINC01049	9.69654
AC083967.1	8.17806
AC115522.1	14.7532
PSMB8-AS1	8.91335
AL365434.1	8.81578
AL355512.1	8.64822
AC137936.1	9.11489
AL139246.3	8.2763
AC078880.5	8.16195
AC103736.1	8.66993
AC015712.4	8.93607
AL357054.4	8.62762
AL035252.2	8.89497
AC242842.1	6.88771
AC073046.1	9.10487
LINC01990	9.65427
LINC00869	11.8489
BX284668.2	10.2715
AL136295.2	10.0102
LINC02551	9.32442
LINC01978	9.06681
LINC01882	9.72277
AC079921.2	9.78751
AL138737.1	9.98489
AC069208.1	9.16192
AL355773.1	10.2349
AC091173.1	10.2125
LINC02257	10.333
LINC01906	9.58507
AC091614.1	10.2699
AC012170.3	10.5675
BLACAT1	10.7304
AP000808.1	9.99753
LINC01675	10.9282
AC005899.5	10.8411
LINC01096	10.8913
AC239804.1	28.4099
FLJ22447	11.909
LINC01438	11.7586
AC108693.2	9.30088
AC092673.1	11.7497
LINC02100	10.3251
AL357078.3	11.0303
LINC00402	12.3602
AC022034.2	11.7559
LUCAT1	11.7256
LINC02101	11.6941
AP000569.1	12.6668
MIR155HG	12.6433
AC092650.1	12.6331
LINC00973	13.6233
AC069209.1	13.3664
HIF1A-AS2	13.6586
AL355304.1	14.1902
LINC01142	12.8299
BMPR1B-AS1	13.8628
AC131902.1	13.5917
LINC01655	12.5449
AC097480.1	13.6943
AC105177.1	14.4659
AC025822.2	15.7153
AP005121.1	13.8985
BISPR	14.8727
LINC02392	30.0582
SIX3-AS1	15.219
AC013644.1	14.7959
AC021851.1	25.705
AC007450.1	15.6509
U62317.5	16.2045
PSG8-AS1	10.5486
LINC02015	16.9248
LINC01915	17.7894
AC104777.1	18.2422
AL357060.1	18.4938
AC078880.3	17.9645
AC068722.2	18.2043
C20orf203	19.4988
LINC01603	19.085
AC105202.1	18.803
LINC01539	19.6754
AL513303.2	18.12
AC090877.2	18.6791
LINC02172	20.4053
LINC00536	21.1332
AC107067.1	20.2914
AP001605.1	20.6223
AL078604.2	21.7115
LINC02432	25.5268
AP000442.1	20.1158
LINC01556	22.3505
AL831711.1	18.5369
AL356414.1	22.8838
LINC01285	23.3773
AC090192.2	22.6653
AC007953.1	23.8845
AC239798.2	23.5754
AC025419.1	24.1165
AL512306.2	26.0559
AC104461.1	26.569
LINC01358	27.4652
AC009549.1	26.3168
LINC00278	29.5858
AC006206.2	23.9981
AC005479.3	26.4226
LINC00623	26.3359
AC109588.1	28.6972
LINC01846	27.8363
LINC02057	33.9209
LINC00487	30.9739
AC104777.2	31.8999
AL683807.1	32.6459
LINC01705	33.491
LINC02539	33.8483
LINC02243	33.9355
AC023202.1	35.4553
AC104777.3	37.949
AC023469.1	39.1763
AC021785.1	40.7381
LINC00944	45.9831
AP002444.1	40.52
LINC00364	46.4448
LINC00520	44.7921
AL121892.1	47.5198
LINC02056	50.8281
AC083837.1	52.0438
AC007673.1	53.8054
LINC01914	55.1999
LINC02009	51.3326
AC025822.1	66.0771
AL445490.2	71.7132
SMIM25	74.1579
AC110741.1	76.1632
AP003557.1	76.4428
LINC01483	119.693
AL133372.2	74.3909
LINC01905	81.2005
LINC01497	96.6334
AC024597.1	102.295
AC078923.1	128.733
AL078590.2	145.642
LINC01920	142.227
AP002784.1	183.26
LINC00161	225.369
AC079466.1	995.458
LINC02154	329.873
AL356234.2	458.107
AP003733.3	630.655
AL591468.1	1335.94
AC005776.2	-4.7397
AC112206.2	-5.3575
LINC01669	-14.0432
LINC01876	-4.88818
AC022915.1	-3.50943
AC090844.2	-2.81559
AC010422.1	-3.1603
AL160313.1	-2.81387
AC012617.1	-2.85716
AC087392.3	-3.42758
AL161752.1	-2.54523
AC073534.2	-3.23544
AL160408.6	-2.47149
AC007423.1	-2.47149
AP002833.1	-2.39721
AL590787.1	-2.39461
AC007998.3	-2.29006
LINC01481	-2.52111
FP236241.1	-1.74718
AP004609.3	-1.87063
C6orf99	-1.86975
AP001505.2	-1.75102
RRS1-AS1	-1.79923
AC027307.3	-1.7404
LINC01786	-1.64346
RBFADN	-1.50875
DPH6-AS1	-1.35115
AC104794.2	1.49629
AC020559.1	1.63659
LINC01269	1.67212
AC116021.1	1.78598
AL513314.2	3.94879
LINC00677	1.80515
AL357054.3	2.08878
AP003419.4	2.11994
AL356056.3	2.29132
AC103702.2	2.19836
FO680682.1	4.3424
AC015845.2	2.44319
AC027682.4	2.38094
LINC01637	3.03598
AC010636.1	4.0533
AP000553.2	2.41732
AC009502.1	3.00991
AL671710.1	3.25102
AC006065.4	3.50242
LINC02373	3.79242
AC239800.3	4.10495
AC099508.2	4.93903
AL121757.1	4.51846
AC097065.2	10.8339
AC126365.1	-3.85686
AC009478.1	-3.87978
PANCR	-2.53013
Z69706.1	-2.52184
AC020928.1	-1.82352
CERNA1	-1.51566
FAM66B	-1.47038
AC003101.1	1.32446
AC245297.2	1.79996
LINC02018	1.78254
LINC01191	1.83365
AC096642.1	1.79569
AL109976.1	2.01823
C18orf65	2.03844
AC096733.2	1.94292
AC114912.1	2.03297
AC025171.4	2.24357
HCG22	2.44059
AC099518.1	2.53378
LINC01260	2.74061
AC012464.3	3.6591
AC016722.1	3.91762
LINC02095	3.59169
LINC00384	3.47726
AL137802.1	3.92485
AP001189.5	4.11945
AL133163.2	5.38544
C2orf27B	4.99861
LINC01503	-36.7137
MEOX2-AS1	-25.3303
LINC01505	-24.4436
AC237221.1	-13.2212
AC092167.1	-10.1815
AC009275.1	-8.90662
AC010719.1	-8.8289
AL772337.3	-7.96908
AC006033.2	-8.1455
LINC01814	-7.15949
GAS1RR	-6.978
AC005082.1	-6.17207
AL512604.3	-7.03793
AL356489.2	-5.78153
AC233263.6	-5.59838
AC017067.1	-6.48463
C9orf106	-5.4938
AC090114.2	-4.67684
AC104836.2	-4.24053
AC130352.1	-4.16857
AC022182.1	-3.85397
AC120036.5	-3.51037
AL591441.2	-3.24867
LINC01239	-3.20193
AC019117.1	-2.93268
AL121718.1	-3.39454
AL022313.2	-3.34748
FAM27C	-2.43202
GS1-124K5.4	-2.76881
AL162412.1	-2.70152
AC012442.1	-2.68412
LINC01524	-2.68079
AC125494.2	-2.5553
LINC01819	-2.54941
AC087190.3	-2.51982
AL589740.1	-2.46558
LINC01825	-2.39112
AL121983.2	-2.27481
FAM87A	-2.32184
AC078846.1	-2.2336
AC073314.1	-2.20967
LINC02202	-2.11493
LINC01934	-2.08402
AC008608.2	-2.11302
LINC01792	-1.93188
AC004951.1	-1.89105
AC074135.1	-1.64642
AC023632.2	-1.74061
LINC00475	-1.75667
AC007881.3	-1.66443
AC068987.3	-1.66069
LINC00957	-1.76406
LINC00896	-1.61144
APTR	-1.58169
AC107952.2	-1.48813
AC123768.4	-1.69502
SEPT7-AS1	-1.51991
AC092171.5	-1.42235
AC006453.2	-1.37604
LINC01473	-1.38228
FAM225B	-1.37051
TP53TG1	-1.35454
AC012313.5	-1.32146
BX284668.5	1.32299
LINC01376	1.36021
LINC00265	1.81355
GLIDR	1.63243
AL078644.1	1.78504
PSMG3-AS1	1.66037
SNHG15	1.65814
AC114763.1	1.76629
AC010542.4	1.73366
LINC02029	1.69913
KLHL7-AS1	1.73293
LINC01003	1.89212
AC004982.2	1.97343
HRAT92	1.92685
AC093627.5	2.01817
AC005014.2	2.08325
AC019186.1	2.11796
AC011294.1	2.09115
LINC01372	2.02162
AL136038.2	2.23824
AC018638.6	2.31347
AF131215.7	2.26471
AC023669.1	2.81275
LINC01510	2.65842
SND1-IT1	2.46415
LINC02509	2.57378
AC144652.1	2.68428
CR381653.1	2.4498
AC092111.1	2.70762
AC004982.1	2.71005
AL157702.2	2.62488
AC002480.4	2.75397
AL159169.2	2.73254
AC009974.1	2.69699
AC126178.1	2.82805
AC005014.3	2.92305
RN7SL832P	3.60475
AC073869.3	2.90469
AL121761.2	3.05596
AL158071.4	3.15185
AL162727.1	3.18901
AL355601.1	3.44694
LINC01747	3.46108
DNAJB5-AS1	3.31022
LINC01176	3.38984
AC016831.5	3.74825
AL590399.1	3.82052
AC005165.1	4.06966
CDC37L1-AS1	3.48738
AL161629.1	4.13513
AC073335.2	4.10786
AC036108.4	4.42195
AC093627.4	4.63337
AL391056.1	4.44024
AC016831.1	4.78859
LINC01198	6.02388
AL158071.2	5.01494
AC226118.1	5.59399
LINC00996	5.63733
AC078880.4	5.73469
AC007384.1	6.70845
LINC01410	4.8773
TTLL11-IT1	7.03268
AL162414.1	7.03384
LINC01970	7.33333
AC099552.1	7.51915
AC092720.1	7.50068
AC004921.1	8.72051
AL133410.1	9.94698
AC002064.1	9.96183
AC058791.1	10.3395
AC023669.2	10.817
AC006974.2	14.8565
AC002384.1	20.256
AL160272.1	25.2665
LINC00513	22.118
AC005050.1	36.6584
AC021218.1	40.9761
AL390760.1	44.3399
AL355607.2	46.8521
AC003092.1	145.389
BANCR	2134.96
