# Supplementary material for: Effects of autophagy modulators tamoxifen and chloroquine on the expression profiles of long non-coding RNAs in MIAMI cells exposed to IFNγ
Source: PLoS One. 2022 Apr 21;17(4):e0266179. doi: 10.1371/journal.pone.0266179 (PMC9022845; doi:10.1371/journal.pone.0266179)
Supplement: S3 Data — (XLSX) [file pone.0266179.s004.xlsx]

## Sheet: Sheet1
Gene Name	IFvsNO	IFTXvsNO	IFCQvsNO
TOMM20P2	142.817	142.201	247.858
RAD1P2	13.3923	52.1379	127.86
AC104837.2	20.4656	29.3638	79.7224
AC015911.8	32.0109	28.842	48.4116
HSPA8P11	19.0782	39.4603	38.5561
AC073621.2	11.2523	32.068	34.6231
AC007253.1	28.3751	51.3374	30.765
AL672207.1	2.73555	8.86596	22.7887
IMMP1LP2	10.7418	7.78995	22.2663
NAMPTP1	6.94654	10.2224	19.8789
GRAMD4P7	2.30925	5.74149	17.5568
AL096803.1	13.275	8.28518	17.0562
LAP3P2	21.7504	18.3379	15.7297
AC093700.1	12.6553	9.75541	14.6996
KRT18P22	7.92724	12.106	14.2419
AC239868.1	4.37372	6.62657	12.595
AL645931.1	25.4851	20.8285	12.1881
MT2P1	2.32548	4.22275	11.9021
CCRL1P1	30.6574	30.9885	11.7972
AC009220.1	4.86559	6.7051	11.6997
AC079944.2	6.60277	8.50204	11.4371
AC013474.1	3.84349	3.55293	11.1295
RPL21P99	7.04919	8.04358	10.804
FTH1P8	2.0248	5.22735	9.59974
AL513302.1	8.66941	6.23741	9.49487
PTGES3P1	10.8313	8.79853	9.44815
PSME2P2	12.4315	9.4019	9.16624
AC100854.1	11.191	5.86192	9.03008
FTH1P5	2.03373	5.64471	9.01229
AC116347.1	11.4106	11.0167	8.90364
AL359885.1	4.79378	5.78296	8.80152
AC097504.1	7.61939	8.44643	8.67637
FTH1P7	1.69028	4.58439	8.6216
FTH1P2	1.73367	4.56487	8.3382
SMARCE1P1	6.67755	5.7442	8.31763
FTH1P11	1.73392	4.53214	8.14194
PCNPP3	4.38144	4.51987	8.03441
HK2P1	3.72962	4.14003	7.82407
AC006042.3	4.7558	5.12457	7.77525
AC009238.1	3.44503	3.09854	7.72445
PSME2P6	8.84307	6.97706	7.58703
AC012066.1	3.43396	3.95651	7.42479
SLC2A3P2	2.96211	3.59262	7.33206
FTH1P20	1.73305	3.97003	7.10362
AC027763.1	3.75314	3.7104	6.99522
AC068993.1	3.20004	4.09552	6.93467
AC003080.1	1.90779	3.14894	6.85458
AC087683.1	2.86009	3.83508	6.83883
NFE2L3P1	4.77068	7.01689	6.73943
AC239600.1	11.1313	13.7733	6.59252
CSNK1G2P1	4.7692	4.83092	6.5637
RHEBP1	5.87311	3.61155	6.4898
AC019205.1	4.14769	4.99087	6.14829
FUNDC2P4	4.32711	3.77682	6.08858
PSMA6P2	4.20033	3.74546	6.05039
RTEL1P1	7.567	8.93071	5.72656
C1DP5	6.42651	16.138	5.64067
HNRNPA1P53	3.7146	4.24391	5.60868
AL031667.2	2.49339	5.62639	5.53358
AGGF1P2	2.82263	6.25463	5.39683
AC004941.2	4.69195	2.76638	5.36169
ADH5P3	3.59211	4.42508	5.35846
KRT18P4	2.91135	4.80726	5.23679
AC026470.1	3.49338	4.06535	5.09121
VPS26AP1	4.96437	6.034	5.00505
AC018644.1	3.22749	3.21318	4.99304
AC109329.2	3.97959	5.40208	4.9716
CKS1BP1	4.32863	5.72867	4.7865
AC067945.1	5.59683	5.77064	4.71147
AP000787.2	3.00858	2.11368	4.70113
AC023157.1	4.5904	4.46408	4.65866
RPS27P16	6.3098	6.71635	4.54133
PTPN2P1	1.85813	2.76185	4.51891
AL158050.1	1.78686	2.99106	4.46862
GLRXP3	2.6703	3.28811	4.45057
PGAM1P7	1.83771	2.66641	4.41212
AC131206.1	3.01669	4.00812	4.30477
AC023043.2	5.47856	6.09351	4.2879
AC016831.3	1.91932	3.41992	4.24327
FTH1P15	-3.16135	3.35994	4.20767
UBBP1	2.34219	4.13743	4.19281
AC090286.3	4.50936	3.23148	4.16214
POU5F1P5	1.5898	1.70804	3.89941
OTUD4P1	3.04796	2.90795	3.86064
HSPA9P1	2.98939	2.00592	3.83541
IFITM4P	8.73772	6.48636	3.74068
DNAJA1P3	2.32615	2.74515	3.69258
HMGB1P3	3.17977	4.86758	3.58883
AC233279.1	1.60293	2.79164	3.57633
YAP1P1	3.58513	4.09129	3.57252
BUD13P1	2.3962	2.15605	3.43679
ATP5J2P4	2.47384	2.52542	3.41114
TRIM60P14	2.97001	3.01368	3.36776
AC125611.2	2.30656	2.52238	3.28129
AC087499.1	3.18024	3.27695	3.12775
ZNF415P1	2.59644	2.45047	3.12128
LDHAL6FP	2.81591	3.09101	3.11245
KCTD9P6	3.19189	2.74317	3.10479
PTPN2P2	2.09287	2.78542	3.07936
AC010900.1	2.67988	2.94511	3.06795
AC080014.1	5.33228	6.14017	3.0558
NUDT9P1	1.59311	1.854	2.96497
AC026436.1	3.6839	2.53883	2.91674
AC091147.1	1.96265	2.64746	2.91623
UBBP2	1.89005	2.32421	2.86097
PSMA6P1	1.9678	2.14398	2.77347
HMGB1P21	1.88276	1.61126	2.76992
AL031133.1	1.99601	1.98303	2.66498
DUSP5P1	2.06756	3.4407	2.64688
OFD1P17	2.64989	3.67176	2.61677
AL355312.1	6.2177	5.19055	2.61128
AL356801.1	2.35717	2.82561	2.49113
AC005532.2	2.36629	3.26831	2.47968
MKRN4P	1.68692	1.77514	2.47632
AL078645.2	3.65408	2.9486	2.47401
TLE1P1	-1.91891	-2.85983	2.47026
AC006978.1	1.33337	1.97827	2.45316
AC008868.1	2.10822	2.94913	2.44933
CKS1BP3	2.06007	2.03093	2.44512
CYP51A1P2	-1.92451	1.90478	2.41647
FAM192BP	1.51755	1.89505	2.38829
CNOT6LP1	2.44988	2.73284	2.37935
DNAJC19P5	2.46864	2.4512	2.34772
UBE2D3P1	1.44809	1.48517	2.34656
AC108448.2	2.3486	3.0698	2.34465
SCOCP1	2.36318	1.76698	2.25949
RPL13AP20	1.75314	4.77732	2.25653
AL671855.1	2.32909	2.44773	2.20057
KRT18P37	1.54901	2.17664	2.19786
RBMS2P1	1.78538	2.10425	2.14885
KCTD9P2	2.23789	1.56254	2.10792
RPS3AP38	1.67812	2.24078	2.0781
RANP4	1.83505	4.64536	2.05816
GCOM2	2.04659	2.27685	2.04489
AGKP1	1.70007	1.83471	2.04033
ATP5F1P1	1.4867	1.90575	2.03887
RPL21P65	2.1454	2.20254	2.0214
CYP51A1P1	-1.99452	1.43903	2.01022
MEIS3P1	1.66456	1.75786	1.96809
AL356968.2	1.74533	1.97146	1.84993
PRR13P5	1.48645	1.6903	1.84674
HIST2H2BC	1.41592	1.57049	1.82941
AC104297.1	3.75545	3.13073	1.80538
FBXW4P1	1.63269	1.65641	1.80462
MRPL37P1	1.53224	1.6421	1.72023
AL591135.1	2.1472	2.22785	1.70226
AC008429.2	2.22459	2.2737	1.68773
TCEA1P2	1.63109	1.7485	1.67654
ADH5P4	1.82688	2.0204	1.6746
EIF4A2P1	1.96969	1.79045	1.65742
LRRFIP1P1	1.3314	1.48311	1.45993
AC005000.1	1.46881	1.3263	1.44449
AP002765.1	-1.97583	-1.33627	0.740177
PPIAP11	-1.47341	-1.60497	-1.31786
CDC42P6	-1.64086	-1.61247	-1.34425
EEF1A1P13	-1.38711	-1.86466	-1.47429
PPIAP31	-1.44864	-1.67629	-1.47805
PPIAP22	-1.55758	-1.63102	-1.489
MSNP1	-2.17379	-2.58949	-1.49022
EEF1A1P11	-1.46785	-1.84104	-1.5486
AC105052.2	-1.70508	-1.98215	-1.55178
RPL23AP2	-1.9976	-2.24113	-1.55955
EEF1A1P9	-1.41214	-1.86055	-1.59286
RPL35P2	-1.53227	-1.93936	-1.60418
AL109618.1	-1.5654	-1.83995	-1.61051
AC097263.1	-1.92417	-1.68727	-1.6152
RPL34P18	-1.32805	-1.60383	-1.63276
AC133134.1	-1.47158	-2.10835	-1.64109
EEF1A1P6	-1.60767	-2.06651	-1.65123
COX17P1	-1.85595	-2.27489	-1.65822
EEF1A1P5	-1.51178	-1.98581	-1.65922
AC114491.1	-1.5089	-1.6312	-1.66218
YBX1P1	-1.5199	-1.754	-1.67271
AC092045.1	-1.69209	-2.21192	-1.70118
AC100757.1	-2.35779	-1.98968	-1.70718
AL513175.2	-1.91569	-1.64508	-1.7099
RPS26P6	-2.03078	-1.85227	-1.7375
AL445670.1	-2.19013	-1.96832	-1.73974
EIF4BP3	-1.97514	-2.45172	-1.74342
NPM1P27	-1.7281	-1.61956	-1.74525
AC027309.2	-1.49876	-1.89906	-1.76174
HNRNPA1P10	-1.74561	-1.61429	-1.78054
AC078814.1	-1.56879	-1.94744	-1.78149
AL031729.1	-1.88504	-2.53793	-1.79021
RWDD4P2	-1.36761	-1.39739	-1.79737
EEF1A1P19	-1.67669	-1.86714	-1.79994
MORF4L1P1	-1.37515	-1.59696	-1.80165
HNRNPA1P7	-1.71361	-1.84167	-1.80521
RPS3P2	-2.49895	-1.73104	-1.81176
NPM1P6	-1.69509	-1.62593	-1.81328
NPM1P39	-1.65042	-1.58697	-1.82283
AC064799.1	-1.53422	-1.74788	-1.83032
GAPDHP65	-1.42912	-1.62554	-1.83193
AC104563.1	-1.3671	-1.7358	-1.8506
BX679664.3	-1.53447	-1.80654	-1.85561
AC113935.1	-1.48643	-1.84001	-1.85831
RPL13AP25	-1.55646	-2.05283	-1.86328
AC026877.1	-1.67018	-2.08008	-1.88101
RPS7P10	-1.6122	-1.74774	-1.89511
RPL13AP5	-1.53144	-1.92548	-1.896
SETD8P1	-1.45694	-1.8398	-1.90168
EIF4BP7	-2.09942	-2.14689	-1.90461
RPS7P11	-1.785	-1.93656	-1.9093
NAP1L4P1	-3.01915	-1.5849	-1.9155
RPL10P16	-1.42483	-1.84123	-1.91799
AC092017.1	-2.10825	-1.64303	-1.92167
RPL41P2	-1.48661	-2.05925	-1.92174
AP001324.1	-1.34409	-1.72031	-1.92489
H3F3AP4	-1.59741	-2.0562	-1.94158
RPL10P9	-1.42004	-1.67565	-1.94562
RPL14P3	-1.54231	-1.95394	-1.94791
RPS7P1	-1.63538	-1.89639	-1.95327
CAP1P2	-1.85446	-2.06445	-1.95478
RPL15P3	-1.59204	-1.95981	-1.95993
AC074033.1	-1.66123	-1.8289	-1.96032
AC078899.1	-2.00757	-2.56729	-1.96106
HMGN2P5	-1.48143	-1.35426	-1.96343
MORF4	-1.62873	-2.15995	-1.96589
AC024293.1	-1.43942	-1.70079	-1.96773
HIGD1AP16	-1.82941	-2.10302	-1.97067
MTCO1P40	-2.21436	-4.90016	-1.97137
AL445189.2	-1.46894	-1.7313	-1.97516
EEF1A1P12	-1.57747	-2.07323	-1.98002
AC011495.1	-1.51746	-2.36431	-1.9847
AC084824.1	-1.66967	-2.11471	-1.99405
AL080243.2	0.297007	-2.04786	-2.00769
RPL15P18	-1.87817	-3.69707	-2.01455
HMGN1P36	-1.62799	-1.49686	-2.01805
SDCCAG3P2	-2.36406	-2.52494	-2.01862
TUBBP2	-2.60266	-2.6329	-2.03137
RPS3AP44	-3.28225	-2.07595	-2.03738
AP006296.1	-2.36055	-5.83335	-2.03798
SERBP1P1	-1.58087	-2.08422	-2.04711
BX842568.2	-1.4627	-1.67419	-2.06432
OSTCP8	-1.73639	-3.14703	-2.0657
AC016596.1	-1.45119	-1.78427	-2.06812
SERBP1P5	-1.5817	-1.8581	-2.07248
NUS1P1	-2.46722	-3.33118	-2.07484
GDI2P2	-2.06231	-2.16196	-2.07642
RPL24P4	-1.6158	-2.18946	-2.07644
RPS23P8	-1.51703	-1.97152	-2.07908
AL136454.1	-1.4468	-1.84238	-2.08089
RPL37AP1	-1.97257	-1.91696	-2.08909
AC008745.1	-2.08505	-2.20371	-2.09758
AF111169.1	-1.44971	-1.81201	-2.11103
COX20P1	-1.80469	-2.13142	-2.11794
AC112191.2	-1.67719	-1.71244	-2.11822
AC010343.1	-1.35522	-1.85355	-2.12347
AC007182.2	-1.94083	-3.59648	-2.12869
RPL5P4	-1.67723	-2.01128	-2.13189
AC107032.1	-1.82134	-2.2474	-2.15617
AL049873.1	-1.54648	-1.89208	-2.18047
AC092017.2	-1.67922	-1.90914	-2.18281
AC006504.3	-2.64268	-5.15568	-2.19807
AC027612.3	-1.62043	-2.09629	-2.20575
SEPHS1P6	-2.39295	-2.33944	-2.20676
RPL9P7	-1.52454	-1.93611	-2.22159
RPL21P75	-1.69707	-2.10121	-2.22487
AC093591.1	-1.97394	-2.35439	-2.22778
AL590867.2	-1.64081	-2.3497	-2.23355
RPL24P8	-1.71418	-1.94578	-2.23907
RPL7P23	-1.76967	-2.19455	-2.24594
RPL5P34	-1.74603	-2.38655	-2.2492
AC092725.2	-2.49078	-2.76735	-2.25131
NPM1P24	-1.80468	-1.9561	-2.25313
EIF4BP6	-2.19195	-2.24683	-2.27539
RPL7L1P9	-2.88227	-3.18083	-2.2765
LDHAP4	-1.69669	-2.078	-2.27936
HMGN1P13	-3.18524	-3.13956	-2.28175
PPP1R14BP2	-1.88397	-3.18504	-2.30107
RPL21P28	-1.57417	-1.85372	-2.30371
AC011979.1	-1.45739	-2.13348	-2.3132
AC246787.1	-1.52447	-2.38345	-2.31536
SERBP1P6	-1.82605	-2.61603	-2.32662
AL513175.1	-1.90215	-3.08028	-2.32908
H3F3AP6	-1.74921	-2.24866	-2.33277
AC068724.1	-2.10677	-2.68313	-2.33544
AL121612.1	-2.02375	-2.82938	-2.33664
RPL12P12	-1.99574	-3.34941	-2.35504
AC004552.1	-2.26242	-2.31701	-2.38605
MCTS2P	-2.08192	-1.97276	-2.39732
Z74021.1	-1.71185	-2.04671	-2.39919
RPS26P47	-1.60833	-2.14616	-2.40132
AC073861.1	-1.50781	-2.13341	-2.40272
AC127070.1	-1.54727	-2.02018	-2.40457
RPL21P16	-1.69331	-2.03536	-2.42357
RPL35P3	-3.38354	-3.95546	-2.42629
AC005255.1	-2.08932	-2.98799	-2.45144
RPS26P8	-1.47947	-2.22609	-2.46381
HNRNPA1P12	-3.57323	-2.84522	-2.4707
AL355802.2	-1.92312	-2.12497	-2.47599
AL109918.3	-1.99702	-2.50041	-2.48878
RPL12P4	-1.44165	-1.92715	-2.49456
NAP1L1P1	-1.77886	-2.68578	-2.4958
SEPT2P1	-1.62862	-1.65215	-2.49994
AC115223.1	-2.21243	-2.5813	-2.50005
AC020898.1	-2.14745	-3.33444	-2.5014
AC073621.1	-1.50225	-2.21435	-2.50699
AC044787.1	-1.68972	-2.83925	-2.5112
AC104390.1	-2.64334	-2.6872	-2.51691
AC087343.1	-2.06999	-2.29009	-2.51789
LDHAP7	-2.03228	-2.044	-2.52089
AL049758.1	-2.11238	-1.71981	-2.53265
AC010132.2	-3.17323	-3.52519	-2.53421
RPS2P55	-1.55007	-1.92687	-2.56565
Z97353.1	-1.88255	-2.48758	-2.5693
RPL7P9	-1.86874	-2.31219	-2.58515
RPL12P6	-1.7071	-2.14435	-2.58588
AC116533.1	-1.57209	-1.85849	-2.62448
EEF1B2P6	-1.84764	-2.81057	-2.63068
AC144530.1	-1.76422	-2.47279	-2.64339
RPS26P11	-1.39499	-2.00978	-2.65183
AC087190.1	-2.3044	-2.47006	-2.6572
RPSAP58	-1.4553	-2.02102	-2.66032
RPL7AP6	-1.81709	-2.21362	-2.66169
RPSAP15	-1.47886	-2.2027	-2.66783
RPL7P1	-1.83011	-2.41955	-2.66786
AC090498.1	-1.42241	-2.19267	-2.6696
AC009245.1	-2.44014	-2.91968	-2.676
PHKA1P1	-1.41104	-2.09094	-2.67638
RPS24P8	-1.73836	-2.99227	-2.68141
AC079140.2	-2.11647	-2.20746	-2.68304
EEF1A1P22	-1.99206	-3.86873	-2.68336
RPS15AP1	-1.77855	-2.25859	-2.68557
AL139095.2	-2.40636	-2.30552	-2.71704
RPL7AP11	-1.60753	-1.96782	-2.73513
RPSAP12	-1.43788	-2.32402	-2.7425
AC026979.1	-1.63144	-1.83848	-2.74716
AC013248.2	-1.68671	-2.1349	-2.74837
RPL4P5	-1.75884	-3.62049	-2.75384
AC007560.1	-2.65716	-2.54865	-2.76918
AC008481.1	-3.24703	-2.91327	-2.77195
RPS4XP11	-1.45749	-2.34066	-2.78975
AC016700.2	-3.78517	-2.35172	-2.80341
RPSAP19	-1.66781	-2.48258	-2.80768
RPS6P25	-1.73718	-2.30305	-2.81038
RPL5P23	-3.39276	-3.21304	-2.81852
AC234775.2	-2.65041	-3.54426	-2.84803
MRPL3P1	-1.84397	-1.77368	-2.85611
AC008038.1	-2.04539	-2.7898	-2.85865
RPL4P4	-1.96008	-2.45873	-2.86959
AC000089.1	-1.55262	-2.12952	-2.88312
EEF1A1P4	-1.84358	-2.34454	-2.88367
RPL7AP66	-1.61175	-2.24489	-2.88637
AC131235.1	-1.94385	-2.18562	-2.90024
RPL5P1	-1.83036	-2.6428	-2.91007
AL450304.1	-3.12388	-3.15546	-2.94153
RPS3AP6	-1.98426	-2.73224	-2.94441
RPS18P9	-1.33218	-2.11434	-2.94957
AC026403.1	-1.90135	-2.75028	-2.95478
LDHAP5	-3.92332	-3.9517	-2.95868
AC004448.1	-1.46501	-2.06308	-2.96402
RPL7P46	-4.12665	-2.10932	-2.96693
AP002373.2	-1.93669	-1.86849	-2.97819
GAPDHP61	-2.02884	-2.79049	-2.98522
NME2P1	-1.6159	-1.98631	-2.98776
RPLP0P6	-1.68637	-2.30421	-3.00066
AC010342.1	-1.86386	-1.79724	-3.00949
SPATA20P1	1.45536	1.68882	-3.01645
AC026366.1	-1.38846	-2.05872	-3.02681
RPS3AP26	-1.85724	-2.59497	-3.03239
AC067942.2	-3.59494	-2.74669	-3.07561
AC106872.7	-4.20529	-3.06347	-3.07629
HSP90B2P	-1.48494	-2.19848	-3.08261
LRRC37A15P	-2.41592	-3.22437	-3.0937
AC103778.1	-3.48201	-5.83453	-3.09514
AL592114.1	-1.7228	-2.06204	-3.11795
MPRIPP1	-1.65103	-2.46092	-3.1232
FO393411.1	-2.16615	-3.09645	-3.13854
TUBAP2	-1.82605	-3.06544	-3.17849
EEF1B2P3	-2.34047	-3.23248	-3.18012
RPSAP8	-1.53998	-2.18434	-3.18358
AC021106.1	-2.22401	-2.03437	-3.18385
AF201337.1	-2.0535	-2.69262	-3.18396
AL009174.1	-1.98452	-3.32602	-3.18473
RPL7P26	-1.94938	-2.95855	-3.20183
RPL17P50	-1.82706	-2.83441	-3.21097
AC010468.1	-1.97781	-2.9349	-3.2398
RPS15AP38	-2.75888	-2.77454	-3.2644
ANXA2P2	-1.76806	-3.04837	-3.27554
RPS21P4	-2.44711	-4.02698	-3.31902
RPL7AP30	-1.88033	-2.21836	-3.33465
RPL7AP50	-1.56505	-2.32679	-3.34194
AC091153.1	-2.10883	-2.33768	-3.35509
EEF1B2P1	-2.48494	-5.23175	-3.37702
AC021074.1	-2.08984	-8.1886	-3.38032
AL096829.2	-2.58586	-3.92258	-3.41193
RPSAP45	-3.74194	-2.38014	-3.43997
NPM1P46	-2.06616	-3.65442	-3.44054
TDGP1	-2.8883	-3.48242	-3.46281
SDHCP4	-2.16869	-4.32333	-3.51664
RPL21P93	-2.28198	-1.84401	-3.54385
ACTG1P24	-1.98009	-1.87878	-3.61245
AC020549.1	-11.2758	-6.0843	-3.67601
ANXA2P1	-1.69857	-2.85519	-3.68149
KRT8P46	-2.96977	-2.98404	-3.69117
UQCRBP1	-2.20697	-3.53733	-3.71759
AC002545.1	-2.42693	-4.62354	-3.74681
EEF1GP5	-2.16562	-3.46539	-3.76256
AC019181.1	2.37896	1.58812	-3.76309
RPSAP17	-2.85373	-4.16116	-3.7867
TTC3P1	-2.54034	-2.84781	-3.7944
AL162151.2	-1.54205	-2.63734	-3.80103
HMGB1P41	-3.05213	-4.10086	-3.819
AC024940.2	-1.82223	-2.74314	-3.82942
AC040169.2	-1.68718	-2.5785	-3.85387
NAP1L1P3	-2.34452	-2.07026	-3.87294
RPL5P30	-2.57174	-4.11337	-3.8822
UPF3AP1	-2.2431	-2.23714	-3.89668
NAP1L4P3	-2.29072	-3.20399	-3.92823
KRT18P29	-6.40669	-10.3737	-4.00645
AC037487.3	-5.12675	-5.27139	-4.00677
AL133351.4	-1.56752	-2.37903	-4.02979
RPL9P32	-4.7779	-4.07759	-4.04264
PGAM1P4	-3.55058	-3.34213	-4.0537
AC008173.1	-5.06829	-5.36206	-4.07384
AC112777.1	-1.41649	-1.89612	-4.09824
AL714022.1	-6.05975	-2.22805	-4.20652
RPL4P2	-2.81265	-3.17265	-4.20685
MIPEPP2	-5.08431	-5.55891	-4.20832
AC011933.1	-3.31537	-1.71735	-4.22711
RPL21P39	-4.91426	-4.16154	-4.2378
HMGB3P7	-2.06747	-3.43742	-4.25738
SEPHS1P4	-1.89052	-2.09644	-4.28598
OSTCP5	-7.95153	-4.02903	-4.32854
ARF4P1	-2.65626	-3.30181	-4.37691
AC091429.1	-2.04117	-3.51136	-4.38374
AL591926.8	-5.08174	-3.50373	-4.44421
RPSAP29	-4.42852	-3.9459	-4.47524
GCSHP5	-2.82827	-2.21797	-4.54594
AC105339.3	-2.47767	-3.76829	-4.5795
AC074367.1	-8.68878	-8.81923	-4.60899
AC068620.1	-1.97852	-3.63519	-4.67991
RBMX2P1	-2.51966	-2.32116	-4.68163
KRT18P61	-2.47433	-3.29926	-4.70354
AC092612.1	-7.13488	-2.46738	-4.80161
ACTBP11	-2.20756	-4.78857	-4.80465
RPL3P4	-1.8024	-2.7148	-4.84705
ACTBP2	-1.65975	-3.09419	-4.85034
RPSAP61	-2.7735	-3.50668	-4.98108
SCDP1	-14.0876	-2.10635	-5.06639
AC096919.1	-1.94659	-2.9871	-5.07615
FABP5P7	-6.38288	-3.29393	-5.10295
ACTG1P9	-3.081	-7.66247	-5.11849
AL139353.3	-2.10439	-2.61591	-5.17306
AC000081.1	-6.62899	-6.23941	-5.17986
SERF1AP1	11.1605	3.21849	-5.19643
BX248409.1	-7.51833	-7.17744	-5.22944
FKBP4P1	-1.83529	-2.55413	-5.26128
HSPA8P4	-2.93677	-3.797	-5.2655
AL354702.1	-2.30105	-2.88984	-5.28488
AC012358.2	-1.49315	-2.09779	-5.29998
AL354718.1	-1.91044	-2.27366	-5.38587
AC022149.1	-2.2993	-4.30479	-5.48342
AC096638.1	-2.56184	-6.20908	-5.59035
API5P2	-2.0992	-5.27284	-5.81534
AC096649.2	-3.31504	-3.52339	-5.81653
OSTCP2	-3.14808	-3.7325	-6.00142
RPL3P2	-1.86988	-2.98187	-6.2133
RPL3P7	-2.4485	-2.8419	-6.24718
AP001124.1	-2.35832	-11.2539	-6.27632
AL359091.1	-2.67989	-3.13031	-6.35857
AL034417.1	-4.47707	-9.14516	-6.51749
AC120036.1	-2.12545	-2.52492	-7.30614
GXYLT1P3	-4.69519	-2.67711	-7.33244
HNRNPA1P33	-3.72373	-9.91324	-7.44235
KRT18P17	-3.96462	-13.2426	-8.40882
KRT18P38	-2.83546	-6.88957	-9.10383
FSCN1P1	-3.7516	-6.38499	-9.42632
RPSAP70	-1.93573	-3.62333	-9.76726
KRT18P15	-4.23448	-7.39252	-9.94925
KRT18P28	-3.37095	-21.2474	-10.1993
AC007686.1	-21.5426	-17.3887	-10.2183
AL353705.4	-15.0788	-14.1907	-10.6916
AC026951.1	-3.9458	-4.55157	-11.4443
RPS3AP37	-4.44563	-4.67439	-11.5186
AC004129.2	-3.81194	-3.8216	-14.3185
AC094085.1	-6.54253	-11.7653	-15.7111
AC007225.1	-13.1379	-12.2406	-21.2116

## Sheet: IFvsNO
Gene Name	Aligners average
AC007225.1	-13.1379
PTMAP1	-11.2856
SCDP1	-14.0876
AC020549.1	-11.2758
PDLIM1P4	-8.43728
AC074367.1	-8.68878
AC092612.1	-7.13488
AC094085.1	-6.54253
AC000081.1	-6.62899
AC007686.1	-21.5426
AC079140.3	-4.43332
RPL21P32	-5.16272
AC037487.3	-5.12675
AC008173.1	-5.06829
MIPEPP2	-5.08431
AC080188.1	-4.78224
BX248409.1	-7.51833
AC089998.3	-5.82523
HNRNPA1P33	-3.72373
HSPD1P9	-4.12727
AL392003.1	-4.24699
FABP5P7	-6.38288
TTC3P1	-2.54034
AC022432.1	-4.04178
AC020890.1	-2.97383
AC090515.1	-3.29951
RPS3AP37	-4.44563
Z97055.1	-3.5565
RPS3AP44	-3.28225
AC104333.2	-3.42044
HNRNPDLP4	-3.28102
AC103778.1	-3.48201
AC096649.2	-3.31504
AL450304.1	-3.12388
AC104763.1	-3.22831
HMGN1P13	-3.18524
AL442663.4	-3.18954
FSCN1P1	-3.7516
HSPE1P25	-2.70713
BOLA2P3	-3.1483
AC010653.3	-4.11166
AL590617.1	-2.68384
KRT8P46	-2.96977
HMGB1P41	-3.05213
KRT18P17	-3.96462
AC026951.1	-3.9458
HSPA8P4	-2.93677
LAP3P1	-2.71898
MED28P1	-2.42457
AC006504.3	-2.64268
AC067942.2	-3.59494
AC027796.2	-2.59058
AC008850.1	-2.7474
AC020898.1	-2.14745
AC096638.1	-2.56184
AC064850.1	-2.86189
AC079140.2	-2.11647
LRRC37A15P	-2.41592
RBMX2P1	-2.51966
RPS3P2	-2.49895
AP001124.1	-2.35832
AC009961.3	-2.58804
AL109918.3	-1.99702
EEF1B2P3	-2.34047
GCSHP5	-2.82827
TDGP1	-2.8883
AC243654.2	-2.31035
RPL35P3	-3.38354
RPL5P30	-2.57174
AC073415.1	-2.35697
AL513175.1	-1.90215
NAP1L1P3	-2.34452
FKBP4P1	-1.83529
AC021106.1	-2.22401
AC008745.1	-2.08505
DPRXP4	-2.31001
AC022149.1	-2.2993
AC091516.1	-2.47769
TUBAP2	-1.82605
AC067904.2	-2.72521
TYRO3P	-2.35778
MSNP1	-2.17379
AC090519.1	-2.05279
RPS26P42	-2.2794
FO393411.1	-2.16615
KRT18P61	-2.47433
COX17P1	-1.85595
RPL7P49	-2.13082
HNRNPCP1	-2.28133
AL355852.1	-2.41965
MCTS2P	-2.08192
AC068724.1	-2.10677
AC115223.1	-2.21243
NPM1P21	-3.49535
AC108688.1	-2.32302
AL021068.2	-2.00184
AF201337.1	-2.0535
PKMP3	-2.01872
AC008481.1	-3.24703
AP002373.2	-1.93669
NUS1P1	-2.46722
HIGD1AP16	-1.82941
AC084824.1	-1.66967
AC010468.1	-1.97781
RPSAP70	-1.93573
EIF4BP7	-2.09942
AL139095.2	-2.40636
RPL37AP1	-1.97257
CYCSP55	-2.4023
CAP1P2	-1.85446
AL954705.1	-2.25465
ACTG1P24	-1.98009
AC078899.1	-2.00757
H3F3AP6	-1.74921
HNRNPA1P35	-2.47422
AC026877.1	-1.67018
AL136126.1	-3.75225
RPL15P18	-1.87817
RPSAP8	-1.53998
RPL4P4	-1.96008
RPL5P34	-1.74603
GAPDHP54	-1.83023
ANKRD26P4	-1.89832
AC005255.1	-2.08932
RPL7P1	-1.83011
RPL5P4	-1.67723
AL109618.1	-1.5654
RPL17P50	-1.82706
RPS6P25	-1.73718
RPS15AP29	-2.04319
BTBD10P2	-2.06982
Z74021.1	-1.71185
RPS3AP6	-1.98426
AC012569.1	-4.85236
RPL7P9	-1.86874
AC026403.1	-1.90135
RPL3P4	-1.8024
LYPLA1P3	-2.59846
AC087190.1	-2.3044
RPL5P23	-3.39276
AC131235.1	-1.94385
AC234775.2	-2.65041
AC096919.1	-1.94659
NOP56P1	-1.82696
RPL7P23	-1.76967
NPM1P6	-1.69509
AL009174.1	-1.98452
RPL3P2	-1.86988
HNRNPA1P10	-1.74561
RPL21P28	-1.57417
RPS24P8	-1.73836
RPLP0P6	-1.68637
AL139353.3	-2.10439
AC000089.1	-1.55262
CYP51A1P1	-1.99452
COX20P1	-1.80469
AL354714.2	-1.67764
NPM1P29	-2.31965
NPM1P27	-1.7281
NPM1P39	-1.65042
RPL7AP6	-1.81709
AC009120.1	-1.62795
HMGN1P8	-1.56912
LDHAP7	-2.03228
AL031729.1	-1.88504
RPL9P7	-1.52454
AC016596.1	-1.45119
AC126389.1	-1.65639
RPL7AP30	-1.88033
RPL23AP2	-1.9976
RPL13AP25	-1.55646
RPL12P12	-1.99574
Z97353.1	-1.88255
AC027288.2	-2.2228
EEF1A1P4	-1.84358
SERBP1P1	-1.58087
AC144530.1	-1.76422
RPS26P6	-2.03078
EEF1A1P9	-1.41214
RPL3P7	-2.4485
AL122020.1	-2.79732
AC027612.3	-1.62043
AC013248.2	-1.68671
PPIAP11	-1.47341
AC012358.2	-1.49315
RPL7P46	-4.12665
AC073410.1	-1.45637
ANXA2P1	-1.69857
RPS7P11	-1.785
AC034207.1	-1.72983
BZW1P2	-1.51666
AC078814.1	-1.56879
AL133351.4	-1.56752
GDI2P2	-2.06231
RPS7P1	-1.63538
AC092045.1	-1.69209
RPL21P16	-1.69331
AC116533.1	-1.57209
AC027309.2	-1.49876
ACTBP11	-2.20756
AC246787.1	-1.52447
HNRNPA1P7	-1.71361
H3F3AP4	-1.59741
RPS7P10	-1.6122
AL445189.2	-1.46894
AL049873.1	-1.54648
RPL24P4	-1.6158
ACTBP2	-1.65975
AC092725.2	-2.49078
GRK6P1	-1.83697
RPS2P55	-1.55007
AL049758.1	-2.11238
RPL7AP66	-1.61175
GAPDHP65	-1.42912
AC092115.1	-1.66765
BX679664.3	-1.53447
SERBP1P6	-1.82605
SERBP1P5	-1.5817
RPS23P8	-1.51703
RPSAP19	-1.66781
AC011497.2	-1.517
VDAC1P1	-1.48668
TOB2P1	-1.46668
EEF1A1P11	-1.46785
AC084783.1	-1.4382
AC093909.1	-1.49875
RPL15P3	-1.59204
AC113935.1	-1.48643
EEF1A1P19	-1.67669
RPL39P36	-1.46012
HMGN2P5	-1.48143
ELL2P1	-1.62668
AP001324.1	-1.34409
RPS15AP38	-2.75888
EEF1A1P12	-1.57747
AL590867.2	-1.64081
AC019205.3	-1.40762
AC133134.1	-1.47158
AC073621.1	-1.50225
UPF3AP1	-2.2431
RPL10P16	-1.42483
AC026366.1	-1.38846
RPSAP12	-1.43788
AC097263.1	-1.92417
AC021074.1	-2.08984
RPL10P9	-1.42004
AL136454.1	-1.4468
AC073861.1	-1.50781
MORF4L1P1	-1.37515
NAP1L4P1	-3.01915
AC024940.2	-1.82223
AC024293.1	-1.43942
RPL23AP32	1.39854
PRR13P5	1.48645
AC036176.2	1.38217
EIF2S2P2	1.58117
FAM133DP	1.57557
AL136116.3	1.42876
ATP5F1P1	1.4867
AC108463.1	1.44196
FCF1P2	1.47586
SUGT1P2	1.54466
KCTD9P2	2.23789
ZNF204P	1.80101
EIF3FP3	1.50062
RBMS2P1	1.78538
AC092296.2	1.55516
SEPT10P1	1.99548
CNOT6LP1	2.44988
RPL12P20	1.64731
KRT8P33	1.96775
UBBP1	2.34219
POU5F1P5	1.5898
ADH5P3	3.59211
NUDT9P1	1.59311
FBXW4P1	1.63269
ATP5F1P5	1.70013
AL391422.1	2.1443
PTGES3P1	10.8313
MEIS3P1	1.66456
DDX55P1	1.77001
NDUFAF4P1	1.71003
GCOM2	2.04659
RPS15AP36	1.6847
RPL17P10	1.77179
AC023157.2	2.23661
UBBP2	1.89005
AL132640.1	1.77295
AC079944.2	6.60277
FTH1P11	1.73392
TCEA1P2	1.63109
RRM2P3	2.60916
HSPD1P11	1.81277
FTH1P20	1.73305
HMGB1P21	1.88276
CKS1BP1	4.32863
AC019181.1	2.37896
NFU1P2	1.85071
PGAM1P7	1.83771
AC017007.2	1.81519
FTH1P7	1.69028
AC021205.1	1.93355
AC091147.1	1.96265
AC239868.1	4.37372
FABP7P1	1.94003
EIF4A2P1	1.96969
RPL6P8	2.12004
AC092691.2	2.24218
PSMA6P2	4.20033
ELOCP19	2.02284
AC090241.1	2.03179
DUSP5P1	2.06756
AL031577.1	2.17089
FTH1P8	2.0248
AL591135.1	2.1472
HSPE1P26	2.1658
RPL21P65	2.1454
RNF138P1	2.21729
AC008868.1	2.10822
SLC2A3P2	2.96211
ELOBP4	2.21656
AC084398.1	2.23073
AC131206.1	3.01669
BUD13P1	2.3962
AC008429.2	2.22459
AL356801.1	2.35717
AL671855.1	2.32909
AC108448.2	2.3486
AC110048.1	2.38555
NAP1L1P2	2.77649
DNAJC19P5	2.46864
AC105036.1	3.11763
AL031667.2	2.49339
AC104297.1	3.75545
AC067945.1	5.59683
RPEP3	2.47109
AC009238.1	3.44503
ZNF415P1	2.59644
AL021407.3	2.72429
AC087499.1	3.18024
GRAMD4P7	2.30925
AC010900.1	2.67988
PCNPP3	4.38144
AC007346.2	2.71357
AC005495.1	2.75373
AC026470.1	3.49338
SLC25A6P3	2.7996
RPL31P50	2.90993
ARL5AP3	2.90993
ALDH7A1P4	2.90993
AC023347.2	2.90993
AC087683.1	2.86009
STK25P1	2.91424
AC104066.1	2.93866
AL122016.1	2.95488
YAP1P1	3.58513
AP000787.2	3.00858
AC072039.1	3.18059
AL136452.1	3.1695
NDUFAF4P3	2.91393
HMGB1P3	3.17977
SNRPCP3	3.19089
AC015912.2	3.0475
AP003717.3	3.43622
AL672207.1	2.73555
AC008622.1	3.3652
HMGB1P19	3.4627
NENFP1	3.56504
AL078645.2	3.65408
KRT8P13	3.85931
AC010886.1	3.50391
HK2P1	3.72962
AL132765.1	3.75399
AC013474.1	3.84349
AL358178.1	3.62251
AC026436.1	3.6839
AC019205.1	4.14769
AC109329.2	3.97959
AC023157.1	4.5904
RTEL1P1	7.567
AC104634.1	7.63287
FUNDC2P4	4.32711
AC090286.3	4.50936
AC080014.1	5.33228
AL359885.1	4.79378
AL117344.1	4.73259
KRT8P4	4.84992
AC023043.2	5.47856
AP000787.3	5.71231
AP000445.1	5.33233
AP005212.1	4.39848
RPL36AP15	5.08145
AC016957.1	5.77243
PTCHD3P2	6.21757
AL355312.1	6.2177
AC093325.1	6.14748
GRAMD4P3	7.69841
AC007992.1	5.26832
KRT18P22	7.92724
C1DP5	6.42651
MTND5P5	7.29868
NCAPGP1	7.15936
RPL21P99	7.04919
RPS3P7	4.34752
RPS3AP24	6.96833
AC097504.1	7.61939
AL513302.1	8.66941
HSPA8P11	19.0782
AL591623.2	7.14138
NAMPTP1	6.94654
IFITM4P	8.73772
UBL5P4	9.4691
FAM183DP	10.6742
IMMP1LP2	10.7418
AC073621.2	11.2523
AC093700.1	12.6553
AC100854.1	11.191
SERF1AP1	11.1605
AC239600.1	11.1313
PSME2P2	12.4315
AL645931.1	25.4851
RAD1P2	13.3923
AL096803.1	13.275
AC116347.1	11.4106
AC104837.2	20.4656
AC007253.1	28.3751
LAP3P2	21.7504
AC015911.8	32.0109
TOMM20P2	142.817
AC091042.1	-2.88463
RPL21P39	-4.91426
AC022080.2	-3.71839
PGAM1P4	-3.55058
AL357556.1	-3.54129
RPSAP29	-4.42852
AC010867.1	-3.29918
AC106872.7	-4.20529
RPL23AP4	-3.31823
KRT18P29	-6.40669
PRPF38AP1	-2.96163
FCF1P6	-3.23324
RARSP1	-2.77898
AC074043.1	-2.35383
RPL17P34	-2.85965
AL356234.1	-2.76002
AL096829.2	-2.58586
MORF4L1P3	-2.89769
MTCO1P40	-2.21436
RPS4XP1	-3.2221
AL034417.1	-4.47707
KRT18P38	-2.83546
AC105339.3	-2.47767
AC002545.1	-2.42693
RPL21P93	-2.28198
AC079776.1	0.787912
MTND4P12	-3.07817
RPL7P19	-1.84689
AL136968.2	-2.56395
EEF1GP5	-2.16562
NAP1L4P3	-2.29072
AC091429.1	-2.04117
AC026241.1	-6.33919
HMGB3P7	-2.06747
IMPDH1P8	1.69503
FDPSP1	-2.16322
OSTCP5	-7.95153
AC018630.1	-1.83462
AC092017.2	-1.67922
AC105250.1	-2.23622
AC091153.1	-2.10883
AC004448.2	-1.90338
AL592114.1	-1.7228
RPL5P1	-1.83036
RPL7P26	-1.94938
AC107032.1	-1.82134
AC112191.2	-1.67719
HMGN1P24	-2.33445
AL354702.1	-2.30105
AC007182.2	-1.94083
CYP51A1P2	-1.92451
PPIAP6	-1.91019
AL391280.1	-1.90549
SEPHS1P4	-1.89052
AL133338.2	-2.48048
RPS26P47	-1.60833
AL513175.2	-1.91569
AP002765.1	-1.97583
RPL14P3	-1.54231
SDHCP2	-2.28999
NME2P1	-1.6159
AC040169.2	-1.68718
AC112656.1	-2.57489
AP000911.2	-1.68963
AC093591.1	-1.97394
MRPL3P1	-1.84397
AC010342.1	-1.86386
HSP90B2P	-1.48494
RPS26P8	-1.47947
SDCCAG3P2	-2.36406
MPRIPP1	-1.65103
AL583856.1	-1.75712
NPM1P24	-1.80468
LDHAP5	-3.92332
AC020893.2	-1.67563
MORF4	-1.62873
RPS4XP11	-1.45749
AL714022.1	-6.05975
RPL7AP11	-1.60753
AC114491.1	-1.5089
AC005042.1	-1.45222
HNRNPA1P4	-2.0465
AL162151.2	-1.54205
EEF1A1P7	-2.24141
AC112777.1	-1.41649
SETD8P1	-1.45694
AC026979.1	-1.63144
RPL41P2	-1.48661
RPL5P12	-2.71688
TRMT112P6	-1.87606
RPL23AP74	-1.52221
PLA2G12AP1	-1.56448
AP006296.1	-2.36055
SEPT2P1	-1.62862
AC012065.5	-1.8071
ARL4AP2	-1.98374
VDAC1P2	-1.63778
RPS26P11	-1.39499
AC011979.1	-1.45739
AP000523.1	-1.67195
AC002056.1	-1.39408
SF3A3P1	-1.81946
PHKA1P1	-1.41104
HNRNPA1P12	-3.57323
AC018371.2	-2.31529
EEF1A1P13	-1.38711
AC010343.1	-1.35522
AC069120.2	-2.47263
AF111169.1	-1.44971
HNRNPA3P5	-1.47082
AC026410.3	-1.46773
PPATP1	-1.52176
EIF4A2P4	0.331794
PA2G4P2	-1.35536
LYPLA2P2	-2.24239
RPL34P18	-1.32805
PPP1R14BP2	-1.88397
PA2G4P1	0.0847065
AL359263.1	0.328728
AL365217.1	-1.38139
RPL12P6	-1.7071
CEP57L1P1	1.45735
IGBP1P1	1.83123
FTH1P5	2.03373
AP000350.2	-0.824924
KCTD9P6	3.19189
CHCHD3P3	1.44931
NTAN1P2	1.3424
PTMAP2	1.48209
AC005000.1	1.46881
UBE2D3P1	1.44809
AC233279.1	1.60293
SPATA20P1	1.45536
AC055813.1	1.50045
MRPL37P1	1.53224
GPX1P1	1.54855
AL356968.2	1.74533
ADH5P4	1.82688
MTHFD2P7	1.66683
YES1P1	2.1927
RPS3AP38	1.67812
RANBP20P	1.92018
MKRN4P	1.68692
FAM192BP	1.51755
AL158050.1	1.78686
TERF1P2	3.69888
AL031133.1	1.99601
AP001004.1	2.3048
FTH1P2	1.73367
SNX6P1	2.95195
AL049872.1	1.72182
AP002414.4	1.8484
PTPN2P2	2.09287
AC068993.1	3.20004
TERF1P3	2.32363
RPL23AP25	2.11812
CIR1P1	2.23356
KRT8P3	-0.351343
PSMA6P1	1.9678
PTPN2P1	1.85813
DNAJA1P3	2.32615
RPL12P14	0.0178023
GLRXP3	2.6703
MT2P1	2.32548
LDHAL6FP	2.81591
NDUFA3P4	2.92229
TRIM60P14	2.97001
AC106827.1	3.82425
NIFKP1	0.61133
CR392039.4	4.42759
NFE2L3P1	4.77068
ASS1P9	6.70019
PSME2P6	8.84307
CCRL1P1	30.6574
KRT18P15	-4.23448
KRT18P28	-3.37095
RPL4P2	-2.81265
AC245052.3	-3.22423
STIP1P3	-4.46085
OSTCP2	-3.14808
EEF1B2P1	-2.48494
AC099789.1	-2.75621
AP001767.1	-2.47218
RPSAP17	-2.85373
AL121612.1	-2.02375
AL512329.1	-2.11246
AC104390.1	-2.64334
AC087343.1	-2.06999
FTH1P15	-3.16135
AC018735.1	0.238567
GAPDHP61	-2.02884
AP000568.1	-0.244912
AC016700.2	-3.78517
AC079089.2	0.370621
TUBBP2	-2.60266
RPL5P9	-3.21273
RPSAP61	-2.7735
AC113398.1	-3.57855
AC120036.1	-2.12545
NAP1L1P1	-1.77886
HNRNPCP6	-4.5341
ALDOAP2	-2.79079
AC087742.1	-2.37921
AL445433.1	-4.03669
RPS21P4	-2.44711
AC060766.3	0.378078
SEPHS1P6	-2.39295
AC023886.2	-1.99976
AL035398.1	-1.82848
RPS27AP11	-1.6627
RPL26P6	-1.65439
NPM1P46	-2.06616
CYCSP45	-1.66685
AC068620.1	-1.97852
RPL7AP50	-1.56505
AC044787.1	-1.68972
EEF1A1P22	-1.99206
LYPLA2P1	-1.86744
SDHCP4	-2.16869
RPS29P5	-2.6053
AL355802.2	-1.92312
AC100757.1	-2.35779
AC093816.1	-1.89693
RPS20P10	1.00621
XRCC6P2	-1.5861
ACTG1P9	-3.081
RPL7P22	-1.54738
AC098583.1	-1.69457
AL356535.1	-2.76391
AC074033.1	-1.66123
AC011495.1	-1.51746
AC117395.2	-1.48952
AC064799.1	-1.53422
RPSAP15	-1.47886
RPS4XP13	-1.98784
UQCRBP1	-2.20697
AC093768.1	-1.39137
RPS15AP1	-1.77855
RPSAP58	-1.4553
AC110749.1	-1.38325
AC093827.3	0.866238
AC104563.1	-1.3671
GAPDHP63	-1.51931
GAPDHP40	-1.51355
YWHAZP5	-1.34662
RPS18P9	-1.33218
AC009948.2	0.391876
VDAC1P3	-2.38045
AC004448.1	-1.46501
CBX3P9	-1.58239
PDCL3P4	0.631799
RBMS1P1	1.35578
HNRNPCP4	-0.884995
HAUS1P1	2.61938
CKS1BP3	2.06007
WASF4P	-1.23301
AC092809.3	-0.542124
RAD23BP1	2.02749
AK2P2	2.29703
IL6STP1	1.79304
PSAT1P3	2.06183
OTUD4P1	3.04796
DAZAP2P1	0.14516
RPL23AP97	1.92691
AL512633.1	1.96377
RPS12P16	4.80121
AGGF1P2	2.82263
AC140479.2	3.15158
AC027763.1	3.75314
AL353705.4	-15.0788
AC068533.2	-8.34487
AC004854.1	-7.93335
RPL9P32	-4.7779
RPL10P3	-4.64
GXYLT1P3	-4.69519
AL591926.8	-5.08174
RPSAP45	-3.74194
AC079780.1	-8.87027
AC244093.1	-4.79749
AC004129.2	-3.81194
AC007560.1	-2.65716
AC010132.2	-3.17323
AC025588.1	-2.79411
ZNRF2P1	-2.87625
ATP6V1G1P4	-2.91619
AC097721.1	-2.88283
AC007387.1	-2.39205
RNASEH2CP1	-2.75448
BX664615.1	-2.59274
RPL7L1P9	-2.88227
TIMM8BP2	-2.34197
AC058823.1	-2.69788
RPL7L1P3	-2.74292
AL359091.1	-2.67989
AC124068.1	-0.199314
API5P2	-2.0992
AC091805.1	-2.16162
ARF4P1	-2.65626
RPL35P5	-1.82369
EIF4BP6	-2.19195
AL445670.1	-2.19013
RPL34P6	-2.20661
AC011933.1	-3.31537
SYPL1P2	-1.97591
AC008038.1	-2.04539
AL354718.1	-1.91044
UBE2SP1	-1.84893
AC009245.1	-2.44014
EEF1DP2	-1.6587
EIF4BP3	-1.97514
RPL4P5	-1.75884
AC241584.1	-0.0759661
UBQLN4P1	-2.28752
AC022215.1	-1.75987
RPS3AP26	-1.85724
OSTCP8	-1.73639
AP002812.4	-1.72434
RPL24P8	-1.71418
AC015911.4	0.0999145
HMGN1P36	-1.62799
AC127070.1	-1.54727
TLE1P1	-1.91891
AC008147.4	-1.60145
EEF1B2P6	-1.84764
PNRC2P1	-1.60359
RPL21P75	-1.69707
ANXA2P2	-1.76806
EEF1A1P6	-1.60767
AC105052.2	-1.70508
CDC42P6	-1.64086
LDHAP4	-1.69669
RPS15AP30	-1.54484
UBE2MP1	-1.66266
RPL13AP5	-1.53144
AC092017.1	-2.10825
RPL35P2	-1.53227
BX842568.2	-1.4627
AC067852.4	-1.55808
AL031727.1	-1.6201
SNRPEP4	-1.68805
EIF4A1P2	-1.40677
EEF1A1P5	-1.51178
PPIAP31	-1.44864
RPL12P4	-1.44165
PPIAP22	-1.55758
RPS27AP12	-1.36443
YBX1P1	-1.5199
AL133480.2	0.354703
AC090498.1	-1.42241
CYCSP24	-1.39409
AC004552.1	-2.26242
RWDD4P2	-1.36761
RPL23AP42	-1.33628
ARPC3P1	-1.73847
AC002524.1	-2.40949
RWDD4P1	1.59723
COX6A1P2	-1.3284
DYNC1I2P1	-1.3933
AC006978.1	1.33337
LRRFIP1P1	1.3314
AC025449.1	1.3293
DDX50P2	-0.621935
HIST2H2BC	1.41592
SUMO2P6	1.66463
RPL13AP20	1.75314
PAICSP1	1.57173
KRT18P37	1.54901
AGKP1	1.70007
RHEBP1	5.87311
AC016831.3	1.91932
KRT18P5	1.67875
AC126544.1	1.57897
AL645568.2	1.84132
RPS27AP6	1.87182
RANP4	1.83505
RPL7AP28	1.70602
AC069257.2	2.91213
BAK1P1	3.02696
AC003080.1	1.90779
SETP20	1.92055
AL391994.1	2.05508
AL135786.1	1.86535
AC103988.2	1.79916
AC008267.4	2.13209
AC078886.1	2.23572
AL080243.2	0.297007
AC125611.2	2.30656
AC005532.2	2.36629
AC006518.1	2.37927
AC104986.1	2.53837
AP001094.4	2.51804
AP002812.1	2.34032
ATP5J2P4	2.47384
SCOCP1	2.36318
ARL4AP5	2.78906
PNPT1P1	4.63456
BANF1P2	2.83886
GPS2P1	2.8705
AC068050.1	2.8985
FDPSP8	2.90625
SMARCE1P1	6.67755
ZNF33BP1	2.95149
RPL7P52	2.94911
HNRNPA1P27	2.95765
KRT18P4	2.91135
NACAP3	2.9709
OFD1P17	2.64989
AL445487.1	3.52098
AC018644.1	3.22749
LARP1P1	3.30723
AC012066.1	3.43396
ZDHHC20P4	5.661
HSPA9P1	2.98939
DYNLT3P2	3.59797
ARF1P2	3.7057
HNRNPA1P53	3.7146
RPS3AP29	3.95663
AC010733.1	4.07043
AC006001.1	4.40941
AC110056.1	4.43768
AC009220.1	4.86559
CSNK1G2P1	4.7692
AC006042.3	4.7558
AC010319.1	4.88003
VPS26AP1	4.96437
RPSAP46	6.21409
TCF3P1	6.29585
AC004941.2	4.69195
AC007016.1	6.51963
CR391992.1	6.67926
RPS27P16	6.3098
AC109992.1	25.5825

## Sheet: IFTXvsNO
Gene Name	Average aligners
KRT18P17	-13.2426
AC094085.1	-11.7653
AC007225.1	-12.2406
AP001124.1	-11.2539
BX248409.1	-7.17744
HSPE1P25	-9.66874
HNRNPA1P33	-9.91324
AC074367.1	-8.81923
MTCO1P40	-4.90016
FSCN1P1	-6.38499
AC000081.1	-6.23941
AC007686.1	-17.3887
AC096638.1	-6.20908
AC023632.1	-5.62665
MIPEPP2	-5.55891
AC007618.1	-3.61825
TTC3P1	-2.84781
AC103778.1	-5.83453
PTMAP1	-4.87763
AC037487.3	-5.27139
AC008173.1	-5.36206
AC006504.3	-5.15568
BOLA2P3	-9.60973
AC106872.7	-3.06347
BX679664.2	-4.11844
AP005018.1	-4.59669
AC097658.1	-3.23967
AC022149.1	-4.30479
RPS3AP37	-4.67439
ANKRD26P4	-4.21168
AC022432.1	-4.46255
RPL35P3	-3.95546
HMGB1P41	-4.10086
AC090124.3	-2.67572
AC104115.1	-3.65441
MTND4P12	-2.67694
AC020898.1	-3.33444
RPSAP70	-3.62333
AL450304.1	-3.15546
HSPA8P4	-3.797
AC010653.3	-3.4897
AL121612.1	-2.82938
LRRC37A15P	-3.22437
RPL3P2	-2.98187
AC026951.1	-4.55157
AC096649.2	-3.52339
TUBAP2	-3.06544
HMGN1P13	-3.13956
AC008481.1	-2.91327
AL109918.3	-2.50041
RPL37P18	-3.10865
FABP5P7	-3.29393
KRT8P46	-2.98404
AC104333.2	-2.78191
EEF1B2P3	-3.23248
AF201337.1	-2.69262
TDGP1	-3.48242
AC020549.1	-6.0843
KRT18P61	-3.29926
AC096919.1	-2.9871
LAP3P1	-3.15999
RPSAP17	-4.16116
AL355862.1	-4.18254
AC087343.1	-2.29009
PGAM1P4	-3.34213
RPL5P30	-4.11337
ANXA2P1	-2.85519
RPL12P21	-3.41244
RPS15AP29	-3.12432
AC010468.1	-2.9349
ACTBP11	-4.78857
AC008850.1	-2.45729
RPL7P26	-2.95855
IMPDH1P5	-2.37193
AC107032.1	-2.2474
AC092612.1	-2.46738
RPSAP8	-2.18434
ACTBP2	-3.09419
AC068724.1	-2.68313
DUTP6	-2.63441
AL162151.2	-2.63734
EEF1GP5	-3.46539
AC080188.1	-3.86345
AC007182.2	-3.59648
MPRIPP1	-2.46092
RPL21P11	-3.50854
AL009174.1	-3.32602
TYRO3P	-2.49095
API5P2	-5.27284
RPL3P7	-2.8419
AC005255.1	-2.98799
AL606490.2	-2.33799
MSNP1	-2.58949
RPL3P4	-2.7148
RPS6P25	-2.30305
AC079140.2	-2.20746
AC018738.1	-3.79937
AC115223.1	-2.5813
AC093591.1	-2.35439
AL513175.1	-3.08028
RPS24P8	-2.99227
CAP1P2	-2.06445
AC068620.1	-3.63519
RPL4P4	-2.45873
RPS26P47	-2.14616
COX17P1	-2.27489
FO393411.1	-3.09645
RPL7P23	-2.19455
AC026403.1	-2.75028
RPS3AP6	-2.73224
AC246787.1	-2.38345
AC078899.1	-2.56729
RPL7P1	-2.41955
AC144530.1	-2.47279
RPS3AP44	-2.07595
EEF1A1P4	-2.34454
RPL5P34	-2.38655
AC073415.1	-2.5227
RPL5P23	-3.21304
AL139095.2	-2.30552
AC009961.3	-2.74887
AC044787.1	-2.83925
TUBBP2	-2.6329
AL354702.1	-2.88984
AL133351.4	-2.37903
RPL7AP66	-2.24489
AP002812.4	-2.15639
RPLP0P6	-2.30421
RPL7P9	-2.31219
AL355802.2	-2.12497
AC079250.1	-1.68324
RPL17P50	-2.83441
AC139783.1	-2.34888
RPSAP12	-2.32402
AC040169.2	-2.5785
RPL5P4	-2.01128
AL021068.2	-2.58972
RPL7AP50	-2.32679
AC024940.2	-2.74314
RBMX2P1	-2.32116
EIF4BP7	-2.14689
AC133134.1	-2.10835
AC012358.2	-2.09779
AC087190.1	-2.47006
AL133260.1	-2.29306
AC008745.1	-2.20371
AC026877.1	-2.08008
RPS3AP2	-1.92875
HNRNPH1P1	-1.92202
RPSAP47	-1.98076
AC005822.1	-2.28611
PKMP3	-2.10363
RSU1P3	-2.03556
RPS18P9	-2.11434
RPSAP15	-2.2027
LDHAP7	-2.044
AC009303.1	-2.21625
RPSAP54	-2.32757
AC073621.1	-2.21435
RPL7AP30	-2.21836
AC021106.1	-2.03437
AC016596.1	-1.78427
AC026366.1	-2.05872
Z74021.1	-2.04671
RPL37AP1	-1.91696
RPL13AP25	-2.05283
RPSAP58	-2.02102
RPL7AP6	-2.21362
RPL21P28	-1.85372
RPSAP19	-2.48258
AC027612.3	-2.09629
AL031729.1	-2.53793
AC000089.1	-2.12952
AC010343.1	-1.85355
H3F3AP6	-2.24866
ACTG1P24	-1.87878
NPM1P21	-4.75629
AC018475.1	-2.01471
EEF1A1P9	-1.86055
RPL21P16	-2.03536
COX20P1	-2.13142
GCSHP5	-2.21797
RPL24P4	-2.18946
AC004448.1	-2.06308
AL590867.2	-2.3497
RPL9P7	-1.93611
NUS1P1	-3.33118
H3F3AP4	-2.0562
EEF1DP1	-1.73435
RPL12P12	-3.34941
RPS4XP6	-3.55054
RPS15AP12	-2.17697
MCTS2P	-1.97276
RPS3P2	-1.73104
SCDP1	-2.10635
AL049873.1	-1.89208
AC073861.1	-2.13341
RPL41P2	-2.05925
AC112777.1	-1.89612
EEF1A1P11	-1.84104
AC013248.2	-2.1349
RPL41P1	-1.77285
RPS23P8	-1.97152
AL109618.1	-1.83995
RPS7P1	-1.89639
RPSAP61	-3.50668
AC074033.1	-1.8289
RPL12P6	-2.14435
AC016397.1	-1.81686
CLIC4P3	-1.90278
AC116533.1	-1.85849
EEF1A1P12	-2.07323
RPL10P16	-1.84123
Z97353.1	-2.48758
SERBP1P1	-2.08422
HIGD1AP16	-2.10302
AC092725.2	-2.76735
AC078814.1	-1.94744
AL139100.1	-1.65616
SERBP1P6	-2.61603
EEF1A1P13	-1.86466
RPS15AP1	-2.25859
AC234775.2	-3.54426
RPL13AP5	-1.92548
AC113935.1	-1.84001
RHOQP1	-1.85683
ENO1P3	-1.71854
RPS2P55	-1.92687
AL136454.1	-1.84238
LYPLA1P3	-4.00314
RPL12P4	-1.92715
RPL15P3	-1.95981
AC011933.1	-1.71735
AL033519.2	-1.59725
SERBP1P5	-1.8581
AC008026.1	-2.48065
AC090543.2	-1.89444
AL050331.1	-2.31437
RPL23AP2	-2.24113
AP002373.2	-1.86849
AC027309.2	-1.89906
RPS7P10	-1.74774
EEF1A1P19	-1.86714
AC064799.1	-1.74788
AC024293.1	-1.70079
BX679664.3	-1.80654
BZW1P2	-1.71489
AC114495.2	-1.62835
PABPC1P3	-1.6886
RPL39P36	-1.74374
AC097638.1	-2.67348
PPIAP11	-1.60497
RPS26P6	-1.85227
AC241585.1	-1.97749
AP001324.1	-1.72031
RPS7P11	-1.93656
COX6CP1	-1.96257
AC073410.1	-1.51824
GAPDHP65	-1.62554
AC138123.1	-1.71574
BX842568.2	-1.67419
NPM1P39	-1.58697
AC016739.1	-1.83597
RPL10P9	-1.67565
KDM5DP1	-1.66833
NPM1P27	-1.61956
NPM1P24	-1.9561
AC092045.1	-2.21192
AC114491.1	-1.6312
RPL34P18	-1.60383
AC027796.2	-1.65958
AL450405.1	-1.69822
AC079922.1	-1.89021
TAGLN2P1	-1.61398
HNRNPA1P7	-1.84167
AC127070.1	-2.02018
AC104763.1	-1.68023
HNRNPA1P10	-1.61429
KRT8P39	-1.53711
PPIAP31	-1.67629
RPL18AP3	-1.62261
MORF4L1P1	-1.59696
NPM1P6	-1.62593
UQCRBP1	-3.53733
AC011497.2	-1.43989
AC117395.2	-1.52114
RPS2P7	-1.63557
PFN1P1	-1.73969
RPL7L1P9	-3.18083
UPF3AP1	-2.23714
RPS13P2	-1.69334
VDAC1P2	-1.78965
RPS28P7	-1.69717
AC011495.1	-2.36431
AL354714.2	-1.55427
AL445189.2	-1.7313
YBX1P1	-1.754
RPL13AP7	-1.88485
VPS26BP1	-1.48728
AC022431.1	-1.53457
RPL35P2	-1.93936
AC092115.1	-1.71991
AC007560.1	-2.54865
PPIAP22	-1.63102
SRP9P1	-1.49108
CDC42P6	-1.61247
GAPDHP1	-1.49363
AC034236.1	-1.49521
RPL23AP42	-1.44762
BCLAF1P2	-1.76827
AC078817.1	-2.16705
AL049758.1	-1.71981
RPS20P14	-1.48783
AC019205.3	-1.42475
AC100757.1	-1.98968
AC093909.1	-1.54186
TPI1P1	-1.41283
PGK1P2	-6.30842
HMGN1P36	-1.49686
AC092017.1	-1.64303
RPL29P11	-1.48999
RPL23AP65	-1.85206
RBBP4P1	-1.39912
KCTD9P6	2.74317
ATF4P3	1.42186
SETP20	1.93377
AC122718.2	1.35468
UBE2FP1	1.40975
AGKP1	1.83471
AL136116.3	1.44128
AC026271.1	1.46542
FCF1P2	1.44105
TPRKBP2	1.47635
UBE2D3P1	1.48517
RPL21P5	1.75373
HSPA9P1	2.00592
SEPT10P1	1.79107
AC087276.1	1.53453
BRD7P2	1.55348
HIST2H2BC	1.57049
ADH5P3	4.42508
ATP5F1P5	1.61618
PRDX2P3	1.98237
HNRNPA1P16	1.56819
AC012066.1	3.95651
RPS29P7	1.86211
FBXW4P1	1.65641
RPS15AP36	1.64533
SPATA20P1	1.68882
HMGB1P21	1.61126
XIAPP3	3.24407
POU5F1P5	1.70804
PTGES3P1	8.79853
BTF3L4P2	1.53932
RHEBP1	3.61155
EIF3FP3	1.65496
ZNF204P	1.97422
ATP5F1P1	1.90575
MRPL37P1	1.6421
PRR13P5	1.6903
MEIS3P1	1.75786
AC068993.1	4.09552
GCOM2	2.27685
EIF4A2P1	1.79045
AC017104.4	2.76539
NUDT9P1	1.854
NFU1P2	1.79222
AL391422.1	2.33562
AC112484.3	1.74143
RBMS2P1	2.10425
ELOCP19	1.9595
TCEA1P2	1.7485
AL139156.2	2.528
AL049610.1	1.98604
HSPD1P11	1.92697
CNOT6LP1	2.73284
BUD13P1	2.15605
AP000787.2	2.11368
AC067940.1	1.9291
AC106800.2	2.74813
AC233279.1	2.79164
HMGB1P19	1.93448
AC092296.2	1.89637
PPP1R11P2	2.79954
KPNA2P1	5.93406
IL6STP1	2.08991
RPL6P8	2.25702
UBBP2	2.32421
UBBP1	4.13743
AC020661.2	2.25388
AC008429.2	2.2737
GGTA2P	2.79541
KRT18P37	2.17664
AC079944.2	8.50204
AL591135.1	2.22785
PSMA6P2	3.74546
RPL21P65	2.20254
GJA1P1	2.02515
AC069257.2	3.63981
DNAJC19P5	2.4512
HMGA1P8	2.87781
AC117498.3	2.63624
FTLP3	1.92807
AC009238.1	3.09854
HMGA1P2	2.04298
RPS3AP38	2.24078
AC067945.1	5.77064
AC091147.1	2.64746
ZNF415P1	2.45047
AC084398.1	2.28844
AL671855.1	2.44773
AGGF1P1	2.85951
PSMA6P1	2.14398
AC026436.1	2.53883
AC104297.1	3.13073
AC087499.1	3.27695
CKS1BP1	5.72867
AC239868.1	6.62657
AL512633.1	2.13744
AC093899.1	2.55606
AL031577.1	2.6354
PCNPP3	4.51987
RPL23AP25	2.13833
NACAP3	5.47415
AC090241.1	2.61537
PGAM1P7	2.66641
AL356801.1	2.82561
ZNF33BP1	5.39102
AC008716.1	2.6596
SERF1AP1	3.21849
AC131206.1	4.00812
AC133552.5	2.91885
AC010900.1	2.94511
NDUFAF4P3	2.50861
DSTNP4	5.35964
AC116347.2	2.71021
AC009501.2	2.71021
AC090286.3	3.23148
AC008868.1	2.94913
AC106827.1	2.85838
AC005495.1	3.1441
SLC2A3P2	3.59262
NENFP2	2.91786
DUX4L26	3.07871
AC108448.2	3.0698
AL078645.2	2.9486
AP002383.1	3.5385
AL158050.1	2.99106
RPL13AP20	4.77732
HMGB3P13	3.25956
AC026470.1	4.06535
AC007992.2	3.1547
AL117344.1	3.15588
AC018620.1	3.30276
MRPL35P3	3.16032
DUXAP4	3.19079
DUSP5P1	3.4407
AC087683.1	3.83508
YAP1P1	4.09129
AC013474.1	3.55293
RPS2P36	3.337
UNGP3	3.40144
AL031864.1	3.66089
AMD1P3	3.85504
AP003717.2	3.57955
FTH1P5	5.64471
CD24P1	3.68381
AC023157.1	4.46408
AL136452.1	4.48692
Z84480.1	5.21053
RANP4	4.64536
FUNDC2P4	3.77682
RTEL1P1	8.93071
RPSAP13	4.3016
AL391994.1	4.83067
AC007346.2	4.76313
FTH1P11	4.53214
NENFP1	4.74914
FTH1P20	3.97003
AL627389.1	3.90851
AC019205.1	4.99087
AL121594.5	4.65722
HMGB1P3	4.86758
FTH1P2	4.56487
AC002366.1	5.32981
BNIP3P17	4.9174
AL355312.1	5.19055
RPS29P27	5.83356
FTH1P8	5.22735
AC109329.2	5.40208
AC080014.1	6.14017
FTH1P7	4.58439
AL031667.2	5.62639
CYCSP34	4.4841
AC027763.1	3.7104
AC100854.1	5.86192
AL031777.1	5.51622
AL359885.1	5.78296
BNIP3P16	5.81333
HK2P1	4.14003
AP002358.2	5.92907
NCAPGP1	4.68009
AL513302.1	6.23741
GRAMD4P7	5.74149
AC023043.2	6.09351
UBL5P4	6.91017
AL049874.1	6.4566
AGGF1P2	6.25463
IFITM4P	6.48636
AP001542.1	5.14296
NDUFA5P6	12.6789
AC087672.1	7.67729
GRAMD4P3	7.11343
AC234782.1	7.30365
RPL21P99	8.04358
FAM183DP	7.68504
AL096803.1	8.28518
AC097504.1	8.44643
KRT18P22	12.106
AL591623.2	9.32877
AL645931.1	20.8285
IMMP1LP2	7.78995
AL672207.1	8.86596
PSME2P2	9.4019
AC007318.2	11.128
NAMPTP1	10.2224
AC116347.1	11.0167
AC239600.1	13.7733
MRPL45P1	12.7987
HSPA8P11	39.4603
C1DP5	16.138
LAP3P2	18.3379
AC015911.8	28.842
AC104837.2	29.3638
AC073621.2	32.068
AC007253.1	51.3374
RAD1P2	52.1379
TOMM20P2	142.201
KRT18P29	-10.3737
KRT18P38	-6.88957
AL034417.1	-9.14516
FHP1	-4.79222
AC105339.3	-3.76829
RPL21P39	-4.16154
AL096829.2	-3.92258
AC022080.2	-4.58485
HMGB3P7	-3.43742
HNRNPA1P12	-2.84522
AC091429.1	-3.51136
AC242498.1	-3.11032
AC002545.1	-4.62354
AC009413.1	-2.30798
HSP90B3P	-3.33013
OSTCP5	-4.02903
MESTP1	-4.19762
NAP1L4P3	-3.20399
RPL12P8	-3.47023
AC005351.1	-3.06847
AL592114.1	-2.06204
NAP1L1P3	-2.07026
HSP90B2P	-2.19848
EIF3LP1	-3.30242
MORF4	-2.15995
RPS26P11	-2.00978
AC074043.1	-2.60975
AC098583.1	-2.62274
RPL7P19	-2.26996
RPL5P1	-2.6428
SEPHS1P4	-2.09644
AC084824.1	-2.11471
LDHAP3	-1.89928
AC131235.1	-2.18562
RPSAP29	-3.9459
RPS4XP11	-2.34066
AC011979.1	-2.13348
MRPL3P1	-1.77368
AL391058.1	-2.0951
AC092017.2	-1.90914
NME2P1	-1.98631
RPL21P93	-1.84401
AC091153.1	-2.33768
AL122020.1	-2.69869
RPL7AP11	-1.96782
PPP1R14BP2	-3.18504
AC005476.1	-2.47168
AP002353.1	-2.58559
PHBP10	-3.92554
AC114728.1	-1.99511
AC016712.1	0.235829
RPS26P8	-2.22609
PHKA1P1	-2.09094
AC060766.3	-0.139814
AL714022.1	-2.22805
AC112191.2	-1.71244
ATP5A1P3	-1.85012
HMGN1P15	-1.91344
AC007834.2	-1.93254
AC010342.1	-1.79724
SEC11B	-1.69802
AL513175.2	-1.64508
HMGN2P6	-1.87718
RPL23AP4	-2.69473
RPL14P3	-1.95394
SETD8P1	-1.8398
AF111169.1	-1.81201
SDCCAG3P2	-2.52494
HMGN1P24	-1.92341
RPS15AP38	-2.77454
AC133473.1	-1.67525
GAPDHP38	-2.31906
EEF1A1P7	-2.05
AC098850.1	-1.8163
TPT1P4	0.0816288
AC026979.1	-1.83848
LDHAP5	-3.9517
AL583856.1	-1.5462
AP006296.1	-5.83335
AC018630.1	-1.63689
RPL37AP8	-2.58291
RPL21P131	0.611102
AL035458.1	0.117871
AL158201.1	-1.73353
AF279873.1	-2.16446
AC010328.2	-1.59088
ANP32C	-1.50416
AC233702.1	-4.57628
WWP1P1	-2.19841
AC108479.1	-1.83073
AC064850.1	-1.55548
AC091607.1	0.830194
AC103591.1	-2.07155
AC012065.5	-1.73402
KRT8P10	1.4268
GAPDHP60	-1.54026
SEPT2P1	-1.65215
NHP2P1	-2.15383
ARMC10P1	-1.47296
YWHAZP5	-1.37064
AC016734.1	-1.39271
AP002765.1	-1.33627
COX7CP1	0.0828713
NDUFA5P11	-1.41103
AC005000.1	1.3263
AL390728.1	-0.281423
AL445183.3	1.38178
AC017081.1	1.95933
NDUFV2P1	1.52339
LSM12P1	-0.0318335
CYP51A1P1	1.43903
AL133268.1	1.50257
RHEBP2	1.32282
ATP6V1E1P1	1.46272
AC135977.1	-0.330656
KCTD9P4	1.4623
AP001004.1	1.71521
MTHFD2P7	1.49261
KCTD9P2	1.56254
AC092916.2	2.0319
RANBP20P	1.93197
AC055813.1	1.65803
BRCC3P1	1.92247
AL031133.1	1.98303
AC097533.1	2.62288
BTF3L4P1	-0.111404
CR383656.2	2.08018
ADH5P4	2.0204
AL356968.2	1.97146
RAB43P1	1.93228
AC091492.1	2.54215
TXNP6	3.80949
AC092535.2	1.94119
AL513523.1	0.0124409
AC105036.1	2.09675
AL360182.1	2.21082
FAM192BP	1.89505
MKRN4P	1.77514
FTH1P15	3.35994
RPL23AP93	2.24261
AC000078.1	2.39041
AC092474.2	2.96743
AC093890.1	2.34625
AL589987.1	2.75347
PTPN2P2	2.78542
AC144548.1	2.68948
GLRXP3	3.28811
AC027141.1	2.29548
LDHAL6FP	3.09101
PTPN2P1	2.76185
TRIM60P14	3.01368
MT2P1	4.22275
AL023775.1	3.48453
AP003057.1	4.67576
AC137499.1	6.39902
AC105245.1	4.35121
AP000533.2	4.54471
NFE2L3P1	7.01689
AC093700.1	9.75541
PSME2P6	6.97706
CCRL1P1	30.9885
KRT18P28	-21.2474
EEF1B2P1	-5.23175
KRT18P15	-7.39252
AC011487.3	-8.03816
OSTCP2	-3.7325
RPL4P2	-3.17265
ANXA2P3	-3.48827
RPL4P3	-5.19643
RPSAP14	-3.84565
AL139353.3	-2.61591
NAP1L1P1	-2.68578
MORF4L1P3	-3.1813
AC092597.1	-3.12483
RPS21P4	-4.02698
AC120036.1	-2.52492
AC104390.1	-2.6872
AC067942.2	-2.74669
ACTG1P9	-7.66247
GAPDHP61	-2.79049
RPS3AP5	-0.372137
EEF1A1P22	-3.86873
AC021074.1	-8.1886
RPL5P9	-4.74855
AC067904.2	-2.28726
RPS27AP11	-2.10093
AC104619.3	-1.87729
AC018868.1	-1.75418
AC016700.2	-2.35172
AL445433.1	-3.14619
AC129492.5	-1.87827
RPS4XP13	-2.21104
SEPHS1P6	-2.33944
HSPB1P2	-6.6009
RPS29P19	-2.37726
RPS3AP49	-1.9705
EEF1A1P16	-2.5437
AC093816.1	-2.6734
EEF1A1P30	0.211168
MEMO1P1	-1.92852
GAPDHP40	-1.65524
GDI2P2	-2.16196
RPL15P18	-3.69707
LYPLA2P1	-2.33401
BTBD10P2	-1.63453
AL450063.1	-2.6524
VDAC1P6	-2.84039
ALDOAP2	-2.63512
AC098591.2	-1.64143
AL138785.1	-2.39651
AC132812.2	-2.19441
NPM1P46	-3.65442
LDHAP2	-2.45155
SDHCP4	-4.32333
AC104563.1	-1.7358
AL080243.2	-2.04786
RBBP4P2	-2.47112
AC004552.1	-2.31701
AL358472.1	-1.48522
EIF5AP4	-1.60138
AC009299.2	-1.77883
AP004242.1	-1.76801
RANP8	-1.54998
GAPDHP63	-1.5712
STIP1P3	-1.84421
AC099336.2	-1.51241
AC006210.2	-1.71544
AL355472.2	-1.90901
AL031727.1	-1.66101
CYCSP45	-1.77558
VDAC1P1	-1.60455
TNPO1P2	0.768797
BZW1P1	-1.91443
AC097263.1	-1.68727
PPP1R14BP3	-1.75947
AC005912.1	-1.43284
AC018463.1	1.56626
MTHFD1P1	2.24707
METTL15P1	1.39163
AC135279.2	-0.419451
SUMO2P1	1.60028
RBMS1P1	1.58959
CKS1BP3	2.03093
TLE1P1	-2.85983
AC025040.2	-0.699579
BRD7P4	2.45158
C1GALT1P1	0.102602
SDCBPP2	3.4734
BDH2P1	1.72376
AL590704.1	1.7495
AC068760.1	2.28641
OTUD4P1	2.90795
RPL7L1P12	2.39567
DNAJA1P3	2.74515
DDX43P1	2.8911
AP005212.1	2.91504
FTH1P4	3.82211
FTH1P3	3.95953
FTH1P16	4.33711
AL353705.4	-14.1907
AC079780.1	-9.92379
RPL9P32	-4.07759
AL590399.4	-4.35922
AC012569.1	-4.14524
YWHAZP6	-4.77552
AL591926.8	-3.50373
AC120036.4	-5.98829
AC244093.1	-4.4377
AL354893.1	-4.60697
AC005189.1	-3.76391
AC004129.2	-3.8216
AC006033.1	-3.88289
AC010132.2	-3.52519
AC004854.1	-3.37441
KRT8P3	-3.41342
ATP5HP4	-0.678857
ARF4P1	-3.30181
GXYLT1P3	-2.67711
AL359091.1	-3.13031
OSTCP8	-3.14703
SEPT7P7	0.246631
RPL4P5	-3.62049
AC007387.1	-2.45799
RPL32P33	-2.90195
AL353662.1	-2.48683
AC008038.1	-2.7898
ANXA2P2	-3.04837
AC090114.1	-4.39385
AC009245.1	-2.91968
RPS15AP6	-2.44035
FKBP4P1	-2.55413
AC092809.3	-3.11475
ZNF619P1	-2.6171
RPS3AP26	-2.59497
EEF1B2P6	-2.81057
TPT1P9	-2.12985
EEF1GP1	-2.74459
AL354718.1	-2.27366
HNRNPDLP4	-2.20267
EEF1DP2	-2.15937
EIF4BP3	-2.45172
RPSAP45	-2.38014
CYCSP24	-2.18505
RPL23P8	-2.89246
AC006026.1	-2.38943
RPL7P46	-2.10932
AC090498.1	-2.19267
EIF4BP6	-2.24683
LDHAP4	-2.078
RPL12P20	-2.06637
RPL7AP49	-2.28664
RPL21P75	-2.10121
EEF1A1P6	-2.06651
RPS2P32	-1.97327
CLIC4P1	-2.20385
AC004453.1	-2.19472
AC034207.1	-1.92118
AC025588.1	-1.94709
AL445670.1	-1.96832
CHCHD2P9	-2.02261
EEF1A1P5	-1.98581
AC105052.2	-1.98215
PKMP1	-1.7171
AC025459.1	-1.79201
IPO7P2	-1.70913
RPS10P3	-2.33318
BX664615.1	-1.95998
AL161454.1	-1.73947
RPL24P8	-1.94578
Z98048.1	-1.71157
AC104117.2	-1.61187
HSPB1P1	-1.79618
NAP1L4P1	-1.5849
BMPR1APS2	-1.75556
AC005776.1	-1.70286
YBX1P10	-1.61434
AL356776.1	-1.61916
RWDD4P1	0.897005
AC136632.1	-1.58592
XRCC6P2	-1.38389
HNRNPCP1	-1.39275
RPS26P3	-1.62797
AC084783.1	-1.39864
RWDD4P2	-1.39739
HMGN1P38	-1.34985
AC034102.1	-1.42989
SEPT7P6	-1.70109
HMGN2P5	-1.35426
COX6A1P2	-1.39636
CCT8P1	0.077686
AL355032.1	0.157929
AC093155.1	1.71344
CYP51A1P2	1.90478
AC018638.4	1.34704
BX322650.1	1.89099
AC122718.1	1.37079
RPS15AP10	1.38127
SUPT16HP1	1.59771
AK3P3	1.48389
AL162578.1	1.42032
PTGES3P3	1.81998
RPS19P3	1.5771
LRRFIP1P1	1.48311
FNBP1P1	1.54483
NDUFAF4P1	1.5209
PRDX1P1	2.30111
AC019181.1	1.58812
AL138847.1	1.64429
GPX1P1	-0.108836
NCOA4P4	-0.349977
YBX1P8	1.75032
AL592437.2	1.75845
AC008507.1	1.84624
AC021087.2	2.67148
SCOCP1	1.76698
AC006978.1	1.97827
AL645998.1	1.88303
AC087854.1	1.88685
AL356273.2	1.99244
ST13P19	0.311446
AC241520.1	2.06801
SDHCP3	2.0439
ARL4AP5	2.22736
HIGD1AP14	2.05113
DCAF13P1	2.11722
AL139397.2	2.31912
AC079140.5	2.24218
AL391419.1	2.37522
RPEP6	2.41871
SNX18P7	2.42922
AC097721.1	2.44564
ATP5J2P4	2.52542
EBAG9P1	2.52774
AC125611.2	2.52238
AP003717.3	2.59737
AC092120.3	2.61784
AL513325.1	2.61784
RPL7P52	2.61784
AC016894.1	2.64329
AC093107.1	2.70224
AC092943.1	2.6465
SNRPCP19	2.74851
MYL12BP2	-1.21569
RPL7P38	2.93036
SMARCE1P1	5.7442
TPMTP1	0.609728
AC018442.1	6.11505
AC005532.2	3.26831
AC018644.1	3.21318
AL161449.1	3.29293
AC003080.1	3.14894
AC016831.3	3.41992
AL445487.1	3.58733
AP001893.2	3.42189
AC004941.2	2.76638
AC242426.2	3.73358
AC133552.3	3.61032
AC234782.3	3.64454
RCC2P7	3.73545
RPL10P13	3.70585
PRKAR1AP1	3.81534
OFD1P17	3.67176
AC006020.1	4.10275
AC110056.1	4.10106
AC006970.2	4.15115
IRS3P	4.64087
AC016638.1	4.19742
EIF4A1P1	4.21784
HNRNPA1P53	4.24391
AC068050.1	4.22877
CHTF8P1	3.80482
FTH1P12	5.21415
MTND5P5	4.50891
CSNK1G2P1	4.83092
AC104634.1	4.78561
KRT18P4	4.80726
DDX18P6	4.6302
AC006042.3	5.12457
MTAPP2	6.67989
AL122001.1	6.28249
RPSAP46	6.77277
AC009220.1	6.7051
RPS27P16	6.71635
AP003102.1	7.52238
VPS26AP1	6.034
CBX5P1	7.72676
TCF3P1	12.3565

## Sheet: IFCQvsNO
Gene Name	Average aligners
AC007225.1	-21.2116
AC094085.1	-15.7111
KRT18P17	-8.40882
AC026951.1	-11.4443
RPS3AP37	-11.5186
AC041040.1	-11.8234
SEPT14P12	-12.7766
RPSAP70	-9.76726
AL139353.3	-5.17306
HMGN1P15	-7.37293
RPL21P11	-5.53324
TTC3P1	-3.7944
AP001124.1	-6.27632
SCDP1	-5.06639
AP001767.1	-5.33919
AC091429.1	-4.38374
RPL3P2	-6.2133
HNRNPA1P33	-7.44235
AC112777.1	-4.09824
AC096649.2	-5.81653
AC096638.1	-5.59035
AC022149.1	-5.48342
AC012358.2	-5.29998
SERF1AP1	-5.19643
ACTBP2	-4.85034
AC092612.1	-4.80161
AL354702.1	-5.28488
RPS15AP6	-4.59467
AC092691.2	-4.59406
AC000081.1	-5.17986
HMGB3P7	-4.25738
ACTBP11	-4.80465
AL162151.2	-3.80103
RPL3P4	-4.84705
RPL3P7	-6.24718
AC017007.2	-4.66006
AC096919.1	-5.07615
AC007618.1	-4.33444
BX248409.1	-5.22944
KRT18P61	-4.70354
PGAM1P4	-4.0537
ACTG1P24	-3.61245
AC007686.1	-10.2183
AC097359.1	-3.97178
RBMX2P1	-4.68163
AC019181.1	-3.76309
RPSAP8	-3.18358
AC074367.1	-4.60899
MIPEPP2	-4.20832
AC008173.1	-4.07384
HSPA8P4	-5.2655
GAPDHP54	-4.1247
AC037487.3	-4.00677
AL645568.2	-4.66277
AL133351.4	-4.02979
RPL21P10	-3.73814
HMGB1P41	-3.819
AF201337.1	-3.18396
AC040169.2	-3.85387
KRT8P46	-3.69117
AL392003.1	-3.70698
GCSHP5	-4.54594
ALDH7A1P1	-3.97184
AC020549.1	-3.67601
AC092017.2	-2.18281
TUBAP2	-3.17849
AC068620.1	-4.67991
AC129492.5	-6.13015
AC106872.7	-3.07629
AC020898.1	-2.5014
UQCRBP2	-4.58063
RPS6P25	-2.81038
AC021106.1	-3.18385
AC139783.1	-3.18693
EEF1B2P3	-3.18012
RPS27AP6	-3.71687
AC010468.1	-3.2398
RPSAP47	-3.12182
AC138207.3	-3.47009
LRRC37A15P	-3.0937
ANXA2P1	-3.68149
FABP5P7	-5.10295
AL355862.1	-3.88862
HDAC1P1	-3.02028
RPL7AP66	-2.88637
RPLP0P6	-3.00066
AC079140.2	-2.68304
SPATA20P1	-3.01645
AC004448.1	-2.96402
RPL4P4	-2.86959
RPS3AP2	-2.81817
RPSAP15	-2.66783
AC026366.1	-3.02681
AP002373.2	-2.97819
NME2P1	-2.98776
AC087343.1	-2.51789
RPSAP58	-2.66032
RPS3AP6	-2.94441
RPS26P47	-2.40132
RPL7AP30	-3.33465
RPL7AP50	-3.34194
AL391822.1	-2.80459
RPS14P4	-3.05144
RPL5P30	-3.8822
AC044787.1	-2.5112
RPSAP12	-2.7425
RPSAP17	-3.7867
RPSAP19	-2.80768
RPL7AP6	-2.66169
RPSAP54	-3.54902
AC090124.3	-2.73299
RPL5P4	-2.13189
RPS24P8	-2.68141
AC013248.2	-2.74837
RPL7P1	-2.66786
AC008147.4	-2.65127
AC093591.1	-2.22778
RPEP4	-2.64817
MPRIPP1	-3.1232
AL009174.1	-3.18473
RPL21P28	-2.30371
AC116533.1	-2.62448
RPL7P9	-2.58515
KDM5DP1	-2.59423
AC068724.1	-2.33544
RPS18P9	-2.94957
AL136126.1	-3.19104
RPL17P50	-3.21097
RPS2P55	-2.56565
LDHAP7	-2.52089
AC115223.1	-2.50005
AC026403.1	-2.95478
AC000089.1	-2.88312
AC126389.1	-2.3614
AC011933.1	-4.22711
RSU1P3	-2.3386
RPL5P34	-2.2492
RPL12P4	-2.49456
AC010343.1	-2.12347
Z74021.1	-2.39919
AL049758.1	-2.53265
AC005255.1	-2.45144
RPL41P1	-2.21009
RPL35P3	-2.42629
H3F3AP6	-2.33277
AC073861.1	-2.40272
FO393411.1	-3.13854
RPL9P7	-2.22159
AC073621.1	-2.50699
RPL21P16	-2.42357
AC007182.2	-2.12869
AC107032.1	-2.15617
AC131235.1	-2.90024
MCTS2P	-2.39732
EEF1GP5	-3.76256
AC087190.1	-2.6572
AC009299.2	-2.35195
AC144530.1	-2.64339
AC005042.1	-1.99494
AC133473.1	-2.40808
RPL10P6	-2.12997
NUDT19P5	-2.28217
AC016596.1	-2.06812
RPL7P23	-2.24594
PABPC1P3	-2.13854
LDHAP3	-2.99915
AC004552.1	-2.38605
KRT18P5	-1.94009
AL590867.2	-2.23355
AC112191.2	-2.11822
AC011495.1	-1.9847
CAP1P2	-1.95478
AC027612.3	-2.20575
AC138123.1	-2.13219
AL049873.1	-2.18047
HMGB3P4	-2.11399
EIF4BP7	-1.90461
NPM1P9	-3.55282
AC006504.3	-2.19807
AL139100.1	-2.02721
AC126182.2	-2.11876
AC078899.1	-1.96106
HMGB1P31	-1.98
RPS23P8	-2.07908
RPL23P2	-1.97202
AL133260.1	-1.97286
AL136454.1	-2.08089
AC026877.1	-1.88101
AC074033.1	-1.96032
HIGD1AP16	-1.97067
AC007560.1	-2.76918
RPL24P4	-2.07644
PKMP1	-2.1868
AC127070.1	-2.40457
RPL10P16	-1.91799
KRT8P39	-2.25278
RPL13AP25	-1.86328
SERBP1P1	-2.04711
AP001324.1	-1.92489
AL033519.2	-1.76988
RPS15AP1	-2.68557
AC024293.1	-1.96773
AC104563.1	-1.8506
HMGN2P5	-1.96343
AC025459.1	-2.0891
AC063943.1	-1.91552
AC018475.1	-2.26755
RPL12P12	-2.35504
TDGP1	-3.46281
AL450405.1	-1.7432
RPL5P23	-2.81852
RPL10P9	-1.94562
RPL37AP1	-2.08909
AC113935.1	-1.85831
RPS13P2	-1.80049
BX679664.3	-1.85561
H3F3AP4	-1.94158
RPS26P8	-2.46381
AC064799.1	-1.83032
AC005702.3	-1.93268
GCNT1P3	-2.54973
UQCRBP1	-3.71759
NUS1P1	-2.07484
RPL13AP5	-1.896
SERBP1P5	-2.07248
RPS7P1	-1.95327
COX20P1	-2.11794
TOB2P1	-1.78716
RPL41P2	-1.92174
RPL15P3	-1.95993
AC078814.1	-1.78149
SERBP1P6	-2.32662
RPS7P11	-1.9093
AC002524.1	-2.9667
AC021074.1	-3.38032
PFN1P1	-1.91375
RPS7P10	-1.89511
AL031729.1	-1.79021
EEF1A1P9	-1.59286
RANP8	-2.05809
MORF4L1P1	-1.80165
NPM1P6	-1.81328
AC034236.1	-1.66711
LDHAP5	-2.95868
COX6CP1	-1.74688
AC114491.1	-1.66218
AL445189.2	-1.97516
NPM1P27	-1.74525
RPL23AP2	-1.55955
NPM1P24	-2.25313
AL137784.1	-1.64651
AL109618.1	-1.61051
AC022431.1	-1.62855
YBX1P1	-1.67271
AC024940.2	-3.82942
AC027309.2	-1.76174
AC016739.1	-1.66739
HNRNPA1P7	-1.80521
AC133134.1	-1.64109
FAM3C2	-1.57089
BX842568.2	-2.06432
CCDC150P1	-1.60894
EEF1A1P11	-1.5486
EEF1A1P12	-1.98002
RHOQP2	-1.4637
GAPDHP65	-1.83193
EEF1A1P13	-1.47429
EEF1A1P4	-2.88367
PABPC1P4	-1.49698
EEF1A1P19	-1.79994
RHOQP3	-1.57186
AC234775.2	-2.84803
AL035456.1	-2.46984
AC005912.1	-1.40881
RPS20P14	-1.55785
RPL15P18	-2.01455
HMGN1P38	-1.51581
PPIAP22	-1.489
AC025449.1	-1.35195
AC067852.4	-1.50975
HMGN1P36	-2.01805
RPL7L1P9	-2.2765
MTAPP2	5.64178
AC005000.1	1.44449
AC073052.1	1.39762
AC108693.1	1.33983
AC093155.1	2.15729
AC019097.1	1.7549
DGKZP1	1.47826
AP001000.1	1.39513
AGKP1	2.04033
AC093768.1	1.4211
AL604028.2	1.52774
AC018463.1	2.05979
RPL4P6	1.62945
FOXO3B	1.58929
RPL10P13	10.7336
AC008429.2	1.68773
AC092943.1	6.29865
PRR13P5	1.84674
SNRPGP10	1.6731
SNRPGP15	1.52559
NDUFV2P1	1.72526
AC036176.2	1.46263
AC020611.1	1.96373
KCTD9P2	2.10792
BAK1P1	3.16474
CYP51A1P2	2.41647
AC090897.1	1.70972
EIF4A2P1	1.65742
PTMAP2	1.67131
RPL13AP20	2.25653
AL591135.1	1.70226
RPS15AP30	1.616
AL365440.1	2.55011
TCEA1P2	1.67654
HIST2H2BC	1.82941
ATF4P3	1.91247
AL133268.1	1.85301
GCOM2	2.04489
AC123769.1	1.87348
BRD7P2	1.90397
FBXW4P1	1.80462
MRPL37P1	1.72023
NONOP2	1.86815
RPL37P18	2.05357
RBMS2P1	2.14885
HSP90AA2P	1.86649
AC125612.1	1.94686
HSPA8P9	1.79395
RNPS1P1	1.69914
HSPA8P1	2.21344
HSPA8P5	1.68442
AP003084.1	1.94976
AC026271.1	2.01026
CKS1BP1	4.7865
ATP5F1P1	2.03887
AC084290.1	1.9632
MEIS3P1	1.96809
UBE2D3P1	2.34656
KRT18P37	2.19786
ADH5P3	5.35846
SETP6	3.25375
PTGES3P3	2.29693
AP005212.3	2.1979
RPL21P65	2.0214
AL645998.1	2.3843
RANP4	2.05816
AC097635.1	2.97849
RPS3AP38	2.0781
AC023157.2	3.06332
AC008507.1	2.57286
AL049779.2	2.09932
UBBP2	2.86097
DDX55P1	2.28983
AC067945.1	4.71147
PNRC2P1	2.191
FAM60CP	2.1358
MRPS36P1	2.37283
DNAJC19P5	2.34772
CNOT6LP1	2.37935
AL671855.1	2.20057
AC108448.2	2.34465
PGAM1P10	2.42518
PTGES3P1	9.44815
AC012066.1	7.42479
AC122718.2	2.38922
AC087499.1	3.12775
Z97985.1	2.60966
PRR13P2	2.21055
AL078645.2	2.47401
AL356801.1	2.49113
AC233279.1	3.57633
AP000926.4	2.71163
YWHABP2	2.48047
AL355312.1	2.61128
AC072039.1	2.72462
AC008868.1	2.44933
AC080014.1	3.0558
HMGB1P21	2.76992
AC004554.1	5.36432
AC087276.1	2.46753
RCC2P7	5.29491
DUSP5P1	2.64688
HNRNPA1P53	5.60868
GAPDHP33	4.50423
UBBP1	4.19281
RHEBP1	6.4898
AGGF1P1	3.16138
AC112484.3	2.68362
HSPA8P3	2.8762
RTEL1P1	5.72656
AC125611.2	3.28129
TLE1P1	2.47026
HSPE1P26	2.82531
AC091147.1	2.91623
HSPA9P1	3.83541
FTH1P15	4.20767
DAZAP2P1	2.16515
YAP1P1	3.57252
ELOBP4	2.88917
NUDT9P1	2.96497
OTUD4P1	3.86064
AL360182.1	3.35265
AL138799.1	3.8248
AC106800.2	4.34721
AC010900.1	3.06795
AC131206.1	4.30477
GJA1P1	2.48672
PSMA6P1	2.77347
ZNF415P1	3.12128
AC026436.1	2.91674
BUD13P1	3.43679
AC104066.1	3.11398
FTLP3	2.98222
PCNPP3	8.03441
SDHCP3	4.61802
RAB43P1	3.1473
EIF5A2P1	3.78375
AC079944.2	11.4371
HMGB1P3	3.58883
AP002358.2	3.60988
LDHAL6FP	3.11245
PTPN2P1	4.51891
AC009314.1	4.07563
DNAJA1P3	3.69258
PHBP13	4.04407
IFITM4P	3.74068
NT5CP2	4.05969
POU5F1P5	3.89941
AL390729.2	3.97267
AC026470.1	5.09121
AC090286.3	4.16214
AL358178.1	4.27028
NDUFB1P2	4.34737
AC023043.2	4.2879
PGAM1P7	4.41212
RPSAP13	4.0526
AC023157.1	4.65866
AP000787.2	4.70113
AL049874.1	4.4983
IQCB2P	5.79721
LARP1P1	6.30281
AC083899.2	3.9325
AC022121.1	4.84203
AL158050.1	4.46862
RPL7P38	6.31955
HIST1H3PS1	4.78114
AC016957.1	5.24641
AC008015.1	4.72093
AC109329.2	4.9716
AC018620.1	4.55918
RPL23AP72	4.83161
AL080285.1	5.19128
UQCRHP1	4.65914
AC239868.1	12.595
HIGD1AP8	5.22731
SLC2A3P2	7.33206
HMGA1P2	4.87701
AGGF1P2	5.39683
AP003049.1	5.41745
AL031667.2	5.53358
SUPT20HL1	4.13557
AC144548.1	5.39006
UBE2FP1	5.7439
TIMM8AP1	57.0131
MT1P3	4.63598
AC019205.1	6.14829
AC009238.1	7.72445
KPNA2P1	25.3548
C1DP5	5.64067
AL645931.1	12.1881
FUNDC2P4	6.08858
AC234782.1	6.31763
AP000787.3	6.06104
AL627389.1	6.47658
AC087683.1	6.83883
AC239600.1	6.59252
PTCHD3P2	6.59122
FTH1P5	9.01229
CR392039.4	6.21056
RPL36AP15	6.12815
AL772284.1	7.40996
HMGB1P25	7.58886
FTH1P20	7.10362
FTH1P4	6.61927
FTH1P11	8.14194
AC097504.1	8.67637
AC009238.2	8.0748
HK2P1	7.82407
FTH1P16	6.22832
FTH1P2	8.3382
AL359885.1	8.80152
AL513302.1	9.49487
FTH1P7	8.6216
CCRL1P1	11.7972
AC100854.1	9.03008
FTH1P8	9.59974
AC002366.1	9.38039
MRPL45P1	9.52679
AC013474.1	11.1295
AP001542.1	10.0219
PSME2P2	9.16624
RPL21P99	10.804
AC027763.1	6.99522
AC015912.2	10.9344
AC116347.1	8.90364
KRT18P22	14.2419
AC093801.2	14.7521
AL031777.1	14.2957
AC007318.2	14.3413
MT2P1	11.9021
AC008622.1	15.2399
HSPA8P11	38.5561
AC023347.2	15.8463
AL096803.1	17.0562
GRAMD4P7	17.5568
LAP3P2	15.7297
IMMP1LP2	22.2663
AL672207.1	22.7887
NAMPTP1	19.8789
AC007253.1	30.765
AC073621.2	34.6231
AC015911.8	48.4116
AC104837.2	79.7224
RAD1P2	127.86
TOMM20P2	247.858
KRT18P38	-9.10383
MESTP1	-6.26711
FHP1	-3.63127
AC105250.1	-4.77928
RPSAP29	-4.47524
RPL21P39	-4.2378
HSP90B3P	-4.29591
AL034417.1	-6.51749
OSTCP5	-4.32854
RPL21P93	-3.54385
AL096829.2	-3.41193
RPS26P21	-4.09712
AL590139.1	-5.03138
AC242498.1	-3.00668
ATP5LP2	-3.61774
KRT18P29	-4.00645
AL592114.1	-3.11795
AC105339.3	-4.5795
AC107983.1	-3.78522
RPL5P12	-5.77475
NAP1L1P3	-3.87294
PLA2G12AP1	-2.68084
AC007688.1	-3.34947
RPSAP45	-3.43997
HSP90B2P	-3.08261
AC099535.1	-2.71559
MRPL3P1	-2.85611
AC002545.1	-3.74681
NAP1L4P3	-3.92823
AC233702.1	-4.68422
SETP12	-2.94044
AC010342.1	-3.00949
AL121612.1	-2.33664
CNN2P9	-0.497689
RPL5P1	-2.91007
RPL12P21	-2.91933
AL450304.1	-2.94153
RPL9P32	-4.04264
RPS21P1	-2.75626
RPS26P11	-2.65183
EIF3LP1	-4.00047
RPL5P17	-2.96468
AL606490.2	-2.53695
RPL7AP11	-2.73513
AL590762.1	-0.265662
AC093536.1	-2.6241
RPS4XP11	-2.78975
AL139095.2	-2.71704
AC091153.1	-3.35509
AL592295.1	-2.91734
RPS4XP6	-4.80969
PPP1R14BP2	-2.30107
Z97353.1	-2.5693
RPL13AP7	-2.19054
PHKA1P1	-2.67638
HMGN2P6	-2.57939
MTCO1P40	-1.97137
AL513175.1	-2.32908
AL079342.2	1.12322
SEPT2P1	-2.49994
DHFRP1	-2.29955
AC246787.1	-2.31536
RPL7P26	-3.20183
CLIC4P2	-2.70339
RPL12P6	-2.58588
RPS3AP44	-2.03738
HNRNPA1P12	-2.4707
AC108479.1	-2.73546
SEPHS1P4	-4.28598
AP006296.1	-2.03798
MORF4	-1.96589
AC011979.1	-2.3132
AC084824.1	-1.99405
AC005840.1	-1.86504
AF111169.1	-2.11103
EIF3LP2	-2.63229
RPS15AP38	-3.2644
RPS4XP3	-2.66241
RPL24P2	-1.61266
HNRNPA1P10	-1.78054
AC025458.1	-2.26213
AL513175.2	-1.7099
AP004245.1	-2.21311
SETD8P1	-1.90168
AC114728.1	-2.13329
RPS3P2	-1.81176
AC106785.4	0.575216
RPL14P3	-1.94791
AC026979.1	-2.74716
CLIC4P3	-1.82392
AL714022.1	-4.20652
NPM1P39	-1.82283
AC008481.1	-2.77195
PDIA3P1	-1.62326
RPS26P6	-1.7375
RPL12P8	-2.63828
AL390039.1	-1.5504
EEF1DP1	-1.48268
RPL29P11	-1.57727
NDUFA5P11	-1.77075
RPL17P34	-1.95882
TUBBP2	-2.03137
ATP5A1P3	-1.74822
AC087742.1	-1.73082
SDCCAG3P2	-2.01862
BTBD10P1	1.62378
RPL17P36	-1.98469
XPOTP1	-1.59453
RPL34P18	-1.63276
PA2G4P2	-1.58764
GAPDHP1	-1.414
MSNP1	-1.49022
EIF5AP4	-1.36433
CDC42P6	-1.34425
RPL7L1P8	0.00379902
AL355032.1	-1.48003
PDCL3P5	2.74534
HNRNPA3P5	-1.64241
CCT6P2	0.933022
AC104117.2	-1.43444
CEP57L1P1	1.35318
AC046176.1	1.40695
WDR45BP1	0.0154822
ST13P6	1.4915
PSMC1P1	1.34236
OFD1P17	2.61677
AC025198.1	1.3442
AL162311.2	-0.628643
KCTD9P6	3.10479
AC007537.1	1.43406
PSMC1P9	1.73044
CCDC58P3	2.38982
AC009302.1	1.42592
ADH5P4	1.6746
RSL24D1P11	1.94868
BRD7P5	1.79083
AC044849.1	1.46992
AL137845.2	2.94752
HMGN1P37	1.8635
CACYBPP2	1.55019
HSPE1P2	2.07222
AL596087.1	1.61817
CR383656.2	2.58693
AL356968.2	1.84993
UBE2L4	-0.561775
CYP51A1P1	2.01022
AC104297.1	1.80538
CHCHD3P3	2.18863
AC135279.2	1.70197
ATP6V1E1P1	2.11616
YES1P1	2.12803
RHEBP2	2.02362
AC020978.1	2.17435
HSPE1P7	-0.380767
AC025040.2	2.68637
VEZF1P1	2.01658
AL049872.1	2.05099
AL390728.1	2.08167
TRIM60P14	3.36776
RGS17P1	2.25345
MKRN4P	2.47632
AC009831.2	2.67173
AL031133.1	2.66498
FAM192BP	2.38829
AP003057.1	4.18087
PTPN2P2	3.07936
AC068993.1	6.93467
AL109615.1	3.46277
TXNP6	5.97693
TXNP4	3.26698
MTND5P11	4.36876
PSMA6P2	6.05039
GLRXP3	4.45057
AC009237.6	5.92548
AC005000.2	5.25428
FTH1P23	6.21708
HMGA1P8	6.22492
AC093700.1	14.6996
AL023775.1	7.16668
FO393414.1	10.3516
FTH1P1	9.78376
KRT18P28	-10.1993
KRT18P15	-9.94925
FSCN1P1	-9.42632
OSTCP2	-6.00142
AC120036.1	-7.30614
RPL4P2	-4.20685
AC099789.1	-3.56886
EEF1B2P1	-3.37702
ACTG1P9	-5.11849
AC011487.3	-5.78403
RPS7P4	0.174332
RPSAP14	-3.0135
AC067942.2	-3.07561
AC090515.1	-2.70558
NAP1L1P1	-2.4958
RPS21P4	-3.31902
ANXA2P3	-2.53465
AL355802.2	-2.47599
AC110749.1	-2.13769
AC016700.2	-2.80341
AC005822.1	-4.18374
AC104390.1	-2.51691
AL356535.1	-3.59707
GAPDHP61	-2.98522
RPL21P32	-2.23509
RPS2P7	-2.17663
AC023886.2	-2.67832
HMGN2P3	-2.40005
DPRXP4	-2.1843
RPSAP61	-4.98108
LDHAP2	-2.77001
AC008745.1	-2.09758
AC018738.1	-2.96399
SDHCP4	-3.51664
AC008026.1	-2.8792
SEPHS1P6	-2.20676
NPM1P46	-3.44054
AL591846.1	-2.74858
RPS3AP49	-3.72403
AL080243.2	-2.00769
AC093827.3	0.588639
AC021016.1	-2.71672
AL512329.1	-1.8975
EEF1A1P22	-2.68336
AC097638.1	-2.27856
RPL23AP32	-1.69913
MEMO1P1	-1.74572
AC092725.2	-2.25131
RPS29P5	-3.7882
GDI2P2	-2.07642
AC079922.1	-1.69643
UPF3AP1	-3.89668
RPL26P6	-1.94594
ZDHHC20P4	2.33196
AL078604.1	1.48328
AC097263.1	-1.6152
RPL12P1	-1.84248
AC092045.1	-1.70118
AC100757.1	-1.70718
AC092017.1	-1.92167
PPIAP31	-1.47805
BCLAF1P2	-1.43218
PPIAP11	-1.31786
AL158201.1	-1.44647
SRP9P1	-1.38461
RPL35P1	1.51378
RCN1P2	-1.33111
AC138932.3	1.34284
C1GALT1P1	-0.0450106
AC068522.1	1.62414
SUMO2P1	1.57052
AL359918.1	1.78947
CTBP2P8	2.53521
AC138392.1	1.57874
RPL34P6	1.56226
FAM103A2P	1.75325
ANAPC10P1	-0.779552
AC078875.1	6.40746
IGBP1P1	4.41258
AC135977.1	2.66205
AL139156.2	2.87829
AC079601.2	-0.341549
HSPA8P7	2.1314
RPS12P16	4.42201
AC140479.2	3.11184
AC094103.1	1.99429
SDCBPP3	3.74504
ASS1P1	3.0759
IFITM9P	3.33652
AL137792.1	4.43032
AC105384.2	3.57149
AC010265.1	3.59169
AL121594.5	3.91021
RPS29P27	4.09855
HAUS4P1	5.45138
FTH1P3	6.79575
AP000533.2	6.1196
NFE2L3P1	6.73943
PSME2P6	7.58703
AC004129.2	-14.3185
AL359091.1	-6.35857
ZNRF2P1	-5.7688
GXYLT1P3	-7.33244
AL353705.4	-10.6916
ARF4P1	-4.37691
API5P2	-5.81534
RPL32P33	-5.85547
AL354718.1	-5.38587
FKBP4P1	-5.26128
RPL7AP49	-4.40107
AL590399.4	-4.46975
AC068533.2	-7.44088
BTBD7P1	-3.55039
GRK6P1	-3.19876
RPL7L1P3	-4.24324
AL591926.8	-4.44421
EEF1GP1	-4.03087
AC022215.1	-3.71881
ANXA2P2	-3.27554
AC008038.1	-2.85865
RPL4P5	-2.75384
RPL23P8	-3.42229
AL356133.1	-2.7959
AC006033.1	-2.79137
RPS3AP26	-3.03239
AC120036.4	-2.71403
AC016700.1	0.349729
AL365436.1	-2.48771
GCNT1P1	-2.64851
AC005020.1	-0.389671
PPP1R2P10	-2.53029
AC010132.2	-2.53421
AC009245.1	-2.676
AL109918.3	-2.48878
AC117498.3	-2.46558
USP8P1	0.774756
TLK2P2	-2.30045
EEF1B2P6	-2.63068
Z97055.1	-2.31656
HMGN1P13	-2.28175
RPS2P32	-2.22729
AC004453.1	-1.79325
EIF4BP6	-2.27539
AC103778.1	-3.09514
AC104115.1	-2.21713
RPL21P75	-2.22487
RPL7P46	-2.96693
LDHAP4	-2.27936
AC090498.1	-2.6696
SUGT1P2	-2.12541
OSTCP8	-2.0657
RPS26P3	-2.2494
EIF2S2P2	-2.01807
AC146507.2	-1.9351
NAP1L4P1	-1.9155
RPS10P3	-2.03116
CLIC4P1	-1.82933
AP004242.1	-2.68453
RWDD4P2	-1.79737
YBX1P10	-1.70376
COX17P1	-1.65822
RPL24P8	-2.23907
EIF4BP3	-1.74342
AC078817.1	-1.72705
AC013787.1	-1.69092
YBX1P2	-2.17204
NTAN1P2	-1.74999
AP002765.1	0.740177
TECRP1	-1.63362
AL445670.1	-1.73974
RPL35P2	-1.60418
EEF1A1P6	-1.65123
EEF1A1P5	-1.65922
AC105052.2	-1.55178
GABPAP	-1.33141
AL133480.2	0.217855
CKS1BP3	2.44512
AC073136.2	2.32333
AL445183.3	-0.117822
YTHDF2P1	1.96224
LRRFIP1P1	1.45993
AC021087.2	2.01355
AC122718.1	1.72034
AK4P3	1.64187
RBMXP2	0.00982695
AC117409.1	-0.969331
NCOA4P4	1.56176
TNPO1P1	2.13972
AC018638.4	1.90245
STRADBP1	2.2472
RPS29P16	2.02367
RPL21P5	1.92884
TPMTP1	-1.45268
YBX1P8	2.11468
AC018638.5	2.33819
ZNF680P1	2.23245
AL365357.1	2.15683
PRDX2P3	2.29943
PPIAP30	2.24251
AK3P3	2.30133
HIGD1AP14	2.21913
HSPA8P8	2.17081
MTND2P2	2.35391
AC006978.1	2.45316
SCOCP1	2.25949
AC005532.2	2.47968
ACTG1P14	2.55244
TCEA1P4	2.56961
PAICSP1	2.66197
AL773545.3	2.71854
AL049610.1	2.919
PRDX1P1	6.31483
AL592437.2	3.79107
NPM1P37	3.23315
AC017035.1	3.39341
WBP1LP2	3.20687
AC117395.1	3.61704
EIF4A1P5	3.61488
NDUFAB1P1	3.44014
SMARCE1P1	8.31763
HNRNPA1P3	3.69263
AC016831.3	4.24327
RPSAP39	4.07011
ATP5J2P4	3.41114
RRM2P3	4.50785
RPS27P16	4.54133
BX255925.2	4.55538
RPL34P20	4.60895
AC010733.1	4.63666
FTLP15	4.76921
AC084880.1	4.28666
AC018644.1	4.99304
PHF5CP	5.49457
KRT18P4	5.23679
DSTNP4	4.42178
VPS26AP1	5.00505
AL356234.1	10.8583
AC069236.1	5.05661
CSNK1G2P1	6.5637
AC006970.2	6.87975
AP003102.1	7.0207
AC003080.1	6.85458
AC097714.1	6.72186
AC006042.3	7.77525
AC004941.2	5.36169
AL161449.1	9.17133
FTH1P12	11.9273
AL355377.1	10.2435
TTC4P1	12.3704
AC009220.1	11.6997
AC109992.1	44.5014
